# Supplementary material for: Cover Crop Root Channels Promote Bacterial Adaptation to Drought in the Maize Rhizosphere
Source: Glob Chang Biol. 2025 Sep 20;31(9):e70512. doi: 10.1111/gcb.70512 (PMC12450045; doi:10.1111/gcb.70512)
Supplement: Supplementary file 2 — Tables S1‐S13: gcb70512‐sup‐0002‐TableS1‐S13.xlsx. [file GCB-31-e70512-s001.xlsx]

## Sheet: S1
Supplementary Table S1
A metadata for the classification of r- and K-strategists with their listed references
Phylum	r-/K-strategist classification	Ecological role/traits	Citation
Acidobacteriota	K-strategist	Slow-growing, oligotrophic; versatile metabolism (organic matter degradation, sulfur cycling) abundant in both surface soils and sediments	(Davis et al., 2011; Huusko et al., 2024; Trivedi et al., 2013)
Actinomycetota		Slow-growing, organic matter decomposers, persist in low-nitrient soils	(Davis et al., 2011; Huusko et al., 2024; Trivedi et al., 2013)
Bdellovibrionota		Predatory bacteria that feeds on other gram-negative bacteria, slow-growing	(Morehouse Karen et al., 2011)
Ca. Dormibacteria		Oligotrophic, contributes to C fixation and denitrification, properties similar to Chloroflexota	(Wiegand et al., 2023)
Ca. Patescibacteria		Widely predominant in subsurfaces and oilgotrophic conditions	(Herrmann et al., 2019)
Chloroflexota		Slow-growing, involved in organic matter degradation and are abundant in deeper soil layers	(Davis et al., 2011; Li et al., 2021)
Desulfobacteriota		Oligotrophic, contributes to sulfate reductions, slow-growing	(Boon & Vincent, 2003)
Methylomirabilota		Involved in anaerobic methane oxidation; oligotrophic, extremely slow-growing	(Wu et al., 2012)
Myxococcota		Predatory, saprophytic, light-driven, slow-growing	(Li et al., 2023; Zou et al., 2024)
Nitrospirota		N oxidation, slow-growing; found in stable environments	(Yin et al., 2022)
Planctomycetota		Oligotrophic, slow-growing; found in specific niches	(Li et al., 2021; Stone et al., 2023)
Verrucomicrobiota		Oligotrophic, slow-growing	(Stone et al., 2023)
Bacillota	r-strategist	Fast-growing, copiotrophic	(Li et al., 2021; Stone et al., 2023)
Bacteroidota		Fast-growing, copiotrophic	(Li et al., 2021; Trivedi et al., 2013)
Gemmatimonadota		Contributes to oxidation of greenhouse gases, aerobic anoxygenic processes	(Li et al., 2021; Mujakić et al., 2023; Stone et al., 2023)
Pseudomonadota	r-/K-strategist	Mixture of slow-growing and fast-growing communities; most abundant and diverse community	(Davis et al., 2011; Li et al., 2021; Stone et al., 2023; Trivedi et al., 2013)
References
Boon, A. G., & Vincent, A. J. (2003). 33 - Odour generation and control. In D. Mara & N. Horan (Eds.), Handbook of Water and Wastewater Microbiology (pp. 545-557). Academic Press. https://doi.org/10.1016/B978-012470100-7/50034-0
Davis, K. E. R., Sangwan, P., & Janssen, P. H. (2011). Acidobacteria, Rubrobacteridae and Chloroflexi are abundant among very slow-growing and mini-colony-forming soil bacteria. Environmental Microbiology, 13(3), 798-805. https://doi.org/10.1111/j.1462-2920.2010.02384.x
Herrmann, M., Wegner, C.-E., Taubert, M., Geesink, P., Lehmann, K., Yan, L., Lehmann, R., Totsche, K. U., & Küsel, K. (2019). Predominance of Cand. Patescibacteria in Groundwater Is Caused by Their Preferential Mobilization From Soils and Flourishing Under Oligotrophic Conditions [Original Research]. Frontiers in Microbiology, Volume 10 - 2019. https://doi.org/10.3389/fmicb.2019.01407
Huusko, K., Manninen, O. H., Myrsky, E., & Stark, S. (2024). Soil fungal and bacterial communities reflect differently tundra vegetation state transitions and soil physico-chemical properties. New Phytologist, 243(1), 407-422. https://doi.org/10.1111/nph.19808
Li, H., Yang, S., Semenov, M. V., Yao, F., Ye, J., Bu, R., Ma, R., Lin, J., Kurganova, I., Wang, X., Deng, Y., Kravchenko, I., Jiang, Y., & Kuzyakov, Y. (2021). Temperature sensitivity of SOM decomposition is linked with a K-selected microbial community. Global Change Biology, 27(12), 2763-2779. https://doi.org/10.1111/gcb.15593
Li, L., Huang, D., Hu, Y., Rudling, N. M., Canniffe, D. P., Wang, F., & Wang, Y. (2023). Globally distributed Myxococcota with photosynthesis gene clusters illuminate the origin and evolution of a potentially chimeric lifestyle. Nature Communications, 14(1), 6450. https://doi.org/10.1038/s41467-023-42193-7
Morehouse Karen, A., Hobley, L., Capeness, M., & Sockett, R. E. (2011). Three motAB Stator Gene Products in Bdellovibrio bacteriovorus Contribute to Motility of a Single Flagellum during Predatory and Prey-Independent Growth. Journal of Bacteriology, 193(4), 932-943. https://doi.org/10.1128/jb.00941-10
Mujakić, I., Cabello-Yeves Pedro, J., Villena-Alemany, C., Piwosz, K., Rodriguez-Valera, F., Picazo, A., Camacho, A., & Koblížek, M. (2023). Multi-environment ecogenomics analysis of the cosmopolitan phylum Gemmatimonadota. Microbiology Spectrum, 11(5), e01112-01123. https://doi.org/10.1128/spectrum.01112-23
Stone, B. W. G., Dijkstra, P., Finley, B. K., Fitzpatrick, R., Foley, M. M., Hayer, M., Hofmockel, K. S., Koch, B. J., Li, J., Liu, X. J. A., Martinez, A., Mau, R. L., Marks, J., Monsaint-Queeney, V., Morrissey, E. M., Propster, J., Pett-Ridge, J., Purcell, A. M., Schwartz, E., & Hungate, B. A. (2023). Life history strategies among soil bacteria—dichotomy for few, continuum for many. The ISME Jou…
Trivedi, P., Anderson, I. C., & Singh, B. K. (2013). Microbial modulators of soil carbon storage: integrating genomic and metabolic knowledge for global prediction. Trends in Microbiology, 21(12), 641-651. https://doi.org/10.1016/j.tim.2013.09.005
Wiegand, S., Sobol, M., Schnepp-Pesch, L. K., Yan, G., Iqbal, S., Vollmers, J., Müller, J. A., & Kaster, A.-K. (2023). Taxonomic Re-Classification and Expansion of the Phylum Chloroflexota Based on over 5000 Genomes and Metagenome-Assembled Genomes. Microorganisms, 11(10), 2612. https://www.mdpi.com/2076-2607/11/10/2612
Wu, M. L., Teeseling, M. C. F. v., Willems, M. J. R., Donselaar, E. G. v., Klingl, A., Rachel, R., Geerts, W. J. C., Jetten, M. S. M., Strous, M., & Niftrik, L. v. (2012). Ultrastructure of the Denitrifying Methanotroph &#x201c;Candidatus Methylomirabilis oxyfera,&#x201d; a Novel Polygon-Shaped Bacterium. Journal of Bacteriology, 194(2), 284-291. https://doi.org/doi:10.1128/jb.05816-11
Yin, Q., Sun, Y., Li, B., Feng, Z., & Wu, G. (2022). The r/K selection theory and its application in biological wastewater treatment processes. Science of The Total Environment, 824, 153836. https://doi.org/10.1016/j.scitotenv.2022.153836
Zou, D., Zhang, C., Liu, Y., & Li, M. (2024). Biogeographical distribution and community assembly of Myxococcota in mangrove sediments. Environmental Microbiome, 19(1), 47. https://doi.org/10.1186/s40793-024-00593-2

## Sheet: S2
Supplementary Table S2
Metadata comprising of soil physicochemical properties at the three sampling sites with different soil types from different soil sampling depths and under two soil moisture conditions
Site	Condition	Depth	Total_N_gN_kg-1soil	Total_organic_C_gC_kg-1soil	pH	Moisture_in_percentage	Density_g_cm-3
Luvisol	Drought	Topsoil	0.131109	1.36727	6.49175	14.3384	1.72047
Luvisol	Rainfall-fed	Topsoil	0.120529	1.17734	6.49175	16.1554	1.72125
Luvisol	Drought	Subsoil	0.0861595	0.870722	6.48434	14.3384	1.66266
Luvisol	Rainfall-fed	Subsoil	0.0803408	0.765544	6.48384	16.1554	1.65125
Phaeozem	Drought	Topsoil	0.120648	1.20717	7.14	29.4563	1.32484
Phaeozem	Rainfall-fed	Topsoil	0.12954	1.25593	7.14	30.4152	1.32484
Phaeozem	Drought	Subsoil	0.0633947	0.614094	7.235	29.4563	1.73555
Phaeozem	Rainfall-fed	Subsoil	0.0655476	0.55659	7.235	30.4152	1.71236
Podzol	Drought	Topsoil	0.129112	1.71995	5.21083	3.85243	1.40855
Podzol	Rainfall-fed	Topsoil	0.125894	1.79221	5.21083	5.58443	1.40855
Podzol	Drought	Subsoil	0.0649041	0.962963	5.21	3.85243	1.45598
Podzol	Rainfall-fed	Subsoil	0.0471845	0.930409	5.21	5.58443	1.45598

## Sheet: S3a-l
Supplementary Table S3a
Summary of Tukey’s post hoc comparisons following significance tests using a four-way PERMANOVA on the beta diversity UniFrac distance estimation of the distinct parameters – variations, sampling sites, soil depth, and soil moisture conditions - both independently and inter-dependently
Confidence intervals: *p < 0.05, **p < 0.01, ***p < 0.001, ****p < 0.0001
Total number of samples, n = 150.
	Df	SumsOfSqs	MeanSqs	F.Model	r2	p.value_adjusted	p.value_adjusted_significance
Site	2	3.57058	1.78529	11.8723	0.126499	0.000999	***
Depth	1	1.44726	1.44726	9.62439	0.0512737	0.000999	***
Variation	2	0.378449	0.189225	1.25836	0.0134077	0.046953	*
Condition	1	0.148371	0.148371	0.986674	0.00525648	0.432567	ns
Site:Depth	2	1.31935	0.659673	4.38687	0.0467418	0.000999	***
Site:Variation	4	0.781697	0.195424	1.29958	0.027694	0.003996	**
Depth:Variation	2	0.312289	0.156144	1.03837	0.0110638	0.30969	ns
Site:Condition	2	0.29149	0.145745	0.969212	0.0103269	0.548452	ns
Depth:Condition	1	0.136769	0.136769	0.909523	0.00484546	0.638362	ns
Variation:Condition	2	0.313155	0.156578	1.04125	0.0110945	0.295704	ns
Site:Depth:Variation	4	0.632708	0.158177	1.05189	0.0224156	0.235764	ns
Site:Depth:Condition	2	0.273936	0.136968	0.910846	0.00970502	0.718282	ns
Site:Variation:Condition	4	0.562724	0.140681	0.935537	0.0199362	0.749251	ns
Depth:Variation:Condition	2	0.314693	0.157347	1.04636	0.011149	0.315684	ns
Site:Depth:Variation:Condition	4	0.600057	0.150014	0.997604	0.0212588	0.470529	ns
Residuals	114	17.1427	0.150375	NA	0.607332	NA
Total	149	28.2262	NA	NA	1	NA
Supplementary Table S3b
The quantification of the mean and standard deviation of the number of amplicon sequencing variants (ASVs) on the ‘Shannon’ scale as identified for the individual variations across multiple sites comprising of different soil textures and subjected to different conditions (drought and rainfall-fed)
Variation	Site	Soil_textures	Condition	Shannon_ASV.mean	Shannon_ASV.SD
Brassica/Grass	Hohenschulen	Luvisol	Drought	7.41981	0.288072
Fallow	Hohenschulen	Luvisol	Drought	7.51314	0.361842
Legume/Grass	Hohenschulen	Luvisol	Drought	7.35776	0.386356
Brassica/Grass	Karkendamm	Podzol	Drought	7.33782	0.482501
Fallow	Karkendamm	Podzol	Drought	6.82162	1.32956
Legume/Grass	Karkendamm	Podzol	Drought	6.93285	0.830211
Brassica/Grass	Reinshof	Phaeozem	Drought	7.03586	0.186787
Fallow	Reinshof	Phaeozem	Drought	7.33837	0.416704
Legume/Grass	Reinshof	Phaeozem	Drought	6.60111	0.510921
Brassica/Grass	Hohenschulen	Luvisol	Rainfall-fed	7.36179	0.4442
Fallow	Hohenschulen	Luvisol	Rainfall-fed	7.43717	0.423669
Legume/Grass	Hohenschulen	Luvisol	Rainfall-fed	7.4854	0.304493
Brassica/Grass	Karkendamm	Podzol	Rainfall-fed	7.33061	0.452993
Fallow	Karkendamm	Podzol	Rainfall-fed	6.71193	1.01663
Legume/Grass	Karkendamm	Podzol	Rainfall-fed	7.34373	0.364973
Brassica/Grass	Reinshof	Phaeozem	Rainfall-fed	6.80731	0.208047
Fallow	Reinshof	Phaeozem	Rainfall-fed	7.10537	0.50905
Legume/Grass	Reinshof	Phaeozem	Rainfall-fed	6.84597	0.385154
Supplementary Table S3c
The quantification of the mean and standard deviation of the number of clusters of orthologous groups (COGs) on the ‘Shannon’ scale as identified for the individual variations across multiple sites comprising of different soil textures and subjected to different conditions (drought and rainfall-fed)
Variation	Site	Soil_textures	Condition	Shannon_ASV.mean	Shannon_ASV.SD
Brassica/Grass	Hohenschulen	Luvisol	Drought	4.82384	1.29536
Fallow	Hohenschulen	Luvisol	Drought	5.16444	1.25907
Legume/Grass	Hohenschulen	Luvisol	Drought	4.56355	1.47584
Brassica/Grass	Karkendamm	Podzol	Drought	4.61447	1.30443
Fallow	Karkendamm	Podzol	Drought	4.58069	1.33449
Legume/Grass	Karkendamm	Podzol	Drought	4.44368	1.37795
Brassica/Grass	Reinshof	Phaeozem	Drought	4.63492	1.23443
Fallow	Reinshof	Phaeozem	Drought	4.85833	1.23614
Legume/Grass	Reinshof	Phaeozem	Drought	4.80585	1.26884
Brassica/Grass	Hohenschulen	Luvisol	Rainfall-fed	4.75858	1.29741
Fallow	Hohenschulen	Luvisol	Rainfall-fed	5.19075	1.2599
Legume/Grass	Hohenschulen	Luvisol	Rainfall-fed	4.53191	1.49906
Brassica/Grass	Karkendamm	Podzol	Rainfall-fed	4.41559	1.30705
Fallow	Karkendamm	Podzol	Rainfall-fed	4.58964	1.35257
Legume/Grass	Karkendamm	Podzol	Rainfall-fed	4.35808	1.39633
Brassica/Grass	Reinshof	Phaeozem	Rainfall-fed	4.49085	1.22814
Fallow	Reinshof	Phaeozem	Rainfall-fed	4.86865	1.24417
Legume/Grass	Reinshof	Phaeozem	Rainfall-fed	4.74892	1.26399
Supplementary Table S3d
Quantified mean and standard deviations of Pielou’s evenness of the number of amplicon sequencing variants (ASVs) for the individual variations across multiple sites having different soil textures and subjected to different conditions (drought and rainfall-fed)
Variation	Site	Soil_textures	Condition	Pielou_ASV.mean	Pielou_ASV.SD
Brassica/Grass	Hohenschulen	Luvisol	Drought	0.957384	0.00863038
Fallow	Hohenschulen	Luvisol	Drought	0.954733	0.0098307
Legume/Grass	Hohenschulen	Luvisol	Drought	0.952669	0.0139996
Brassica/Grass	Karkendamm	Podzol	Drought	0.940919	0.0220473
Fallow	Karkendamm	Podzol	Drought	0.934555	0.0457922
Legume/Grass	Karkendamm	Podzol	Drought	0.921389	0.0563738
Brassica/Grass	Reinshof	Phaeozem	Drought	0.933283	0.0104376
Fallow	Reinshof	Phaeozem	Drought	0.943355	0.022101
Legume/Grass	Reinshof	Phaeozem	Drought	0.91443	0.0218413
Brassica/Grass	Hohenschulen	Luvisol	Rainfall-fed	0.956921	0.0155979
Fallow	Hohenschulen	Luvisol	Rainfall-fed	0.956616	0.00854496
Legume/Grass	Hohenschulen	Luvisol	Rainfall-fed	0.95738	0.00672978
Brassica/Grass	Karkendamm	Podzol	Rainfall-fed	0.939275	0.0193386
Fallow	Karkendamm	Podzol	Rainfall-fed	0.927576	0.0415318
Legume/Grass	Karkendamm	Podzol	Rainfall-fed	0.937764	0.0214614
Brassica/Grass	Reinshof	Phaeozem	Rainfall-fed	0.924268	0.0134014
Fallow	Reinshof	Phaeozem	Rainfall-fed	0.937437	0.0284657
Legume/Grass	Reinshof	Phaeozem	Rainfall-fed	0.927326	0.027127
Supplementary Table S3e
Quantified mean and standard deviations of Simpsons’s evenness of the number of clusters of orthologous groups (COGs) for the individual variations across multiple sites having different soil textures and subjected to different conditions (drought and rainfall-fed)
Variation	Site	Soil_textures	Condition	Simpson_ASV.mean	Simpson_ASV.SD
Brassica/Grass	Hohenschulen	Luvisol	Drought	0.979567	0.036603
Fallow	Hohenschulen	Luvisol	Drought	0.984177	0.0353571
Legume/Grass	Hohenschulen	Luvisol	Drought	0.969411	0.0481982
Brassica/Grass	Karkendamm	Podzol	Drought	0.97455	0.0441081
Fallow	Karkendamm	Podzol	Drought	0.973231	0.0458788
Legume/Grass	Karkendamm	Podzol	Drought	0.968554	0.0520769
Brassica/Grass	Reinshof	Phaeozem	Drought	0.97734	0.0380488
Fallow	Reinshof	Phaeozem	Drought	0.981418	0.0322197
Legume/Grass	Reinshof	Phaeozem	Drought	0.979341	0.0383845
Brassica/Grass	Hohenschulen	Luvisol	Rainfall-fed	0.978708	0.0359614
Fallow	Hohenschulen	Luvisol	Rainfall-fed	0.984978	0.0303859
Legume/Grass	Hohenschulen	Luvisol	Rainfall-fed	0.965347	0.0638402
Brassica/Grass	Karkendamm	Podzol	Rainfall-fed	0.968067	0.0586301
Fallow	Karkendamm	Podzol	Rainfall-fed	0.972489	0.047926
Legume/Grass	Karkendamm	Podzol	Rainfall-fed	0.965733	0.0538815
Brassica/Grass	Reinshof	Phaeozem	Rainfall-fed	0.973928	0.0432015
Fallow	Reinshof	Phaeozem	Rainfall-fed	0.981383	0.0320502
Legume/Grass	Reinshof	Phaeozem	Rainfall-fed	0.97858	0.0375839
Supplementary Table S3f
Summary of pairwise significance tests using multivariate analysis of variance (MANOVA) of the phylotype abundances for cover crop variations, and the sampling sites with different soil types - Hohenschulen (Luvisol), Karkendamm (Podzol) and Reinshof (Phaeozem)
Confidence intervals: *p < 0.05, **p < 0.01, ***p < 0.001, ****p < 0.0001
Total number of samples, n = 150.
Variation_A	Variation_B	Soil_textures_A	Soil_textures_B	p.adj	p.adj.signif
Fallow	Brassica/Grass	Luvisol	Luvisol	0.999962	ns
Legume/Grass	Brassica/Grass	Luvisol	Luvisol	1	ns
Brassica/Grass	Brassica/Grass	Podzol	Luvisol	0.999997	ns
Fallow	Brassica/Grass	Podzol	Luvisol	0.0387558	*
Legume/Grass	Brassica/Grass	Podzol	Luvisol	0.895597	ns
Brassica/Grass	Brassica/Grass	Phaeozem	Luvisol	0.194302	ns
Fallow	Brassica/Grass	Phaeozem	Luvisol	0.990368	ns
Legume/Grass	Brassica/Grass	Phaeozem	Luvisol	0.0138259	*
Legume/Grass	Fallow	Luvisol	Luvisol	0.999999	ns
Brassica/Grass	Fallow	Podzol	Luvisol	0.998248	ns
Fallow	Fallow	Podzol	Luvisol	0.0194585	*
Legume/Grass	Fallow	Podzol	Luvisol	0.715176	ns
Brassica/Grass	Fallow	Phaeozem	Luvisol	0.10408	ns
Fallow	Fallow	Phaeozem	Luvisol	0.925363	ns
Legume/Grass	Fallow	Phaeozem	Luvisol	0.00688614	**
Brassica/Grass	Legume/Grass	Podzol	Luvisol	0.999897	ns
Fallow	Legume/Grass	Podzol	Luvisol	0.0258335	*
Legume/Grass	Legume/Grass	Podzol	Luvisol	0.819223	ns
Brassica/Grass	Legume/Grass	Phaeozem	Luvisol	0.138442	ns
Fallow	Legume/Grass	Phaeozem	Luvisol	0.971414	ns
Legume/Grass	Legume/Grass	Phaeozem	Luvisol	0.00888487	**
Fallow	Brassica/Grass	Podzol	Podzol	0.0867552	ns
Legume/Grass	Brassica/Grass	Podzol	Podzol	0.975203	ns
Brassica/Grass	Brassica/Grass	Phaeozem	Podzol	0.355209	ns
Fallow	Brassica/Grass	Phaeozem	Podzol	0.99945	ns
Legume/Grass	Brassica/Grass	Phaeozem	Podzol	0.0349788	*
Legume/Grass	Fallow	Podzol	Podzol	0.595174	ns
Brassica/Grass	Fallow	Phaeozem	Podzol	0.996609	ns
Fallow	Fallow	Phaeozem	Podzol	0.312874	ns
Legume/Grass	Fallow	Phaeozem	Podzol	0.999999	ns
Brassica/Grass	Legume/Grass	Phaeozem	Podzol	0.954725	ns
Fallow	Legume/Grass	Phaeozem	Podzol	0.99994	ns
Legume/Grass	Legume/Grass	Phaeozem	Podzol	0.387339	ns
Fallow	Brassica/Grass	Phaeozem	Phaeozem	0.765605	ns
Legume/Grass	Brassica/Grass	Phaeozem	Phaeozem	0.974669	ns
Legume/Grass	Fallow	Phaeozem	Phaeozem	0.164514	ns
Supplementary Table S3g
Summary of pairwise significance tests using multivariate analysis of variance (MANOVA) of the phylotype abundances for cover crop variations, and the sampling depths in the soil profile - topsoil and subsoil
Confidence intervals: *p < 0.05, **p < 0.01, ***p < 0.001, ****p < 0.0001
Total number of samples, n = 150.
Variation_A	Variation_B	Depth_A	Depth_B	p.adj	p.adj.signif
Fallow	Brassica/Grass	Subsoil	Subsoil	0.999454	ns
Legume/Grass	Brassica/Grass	Subsoil	Subsoil	0.96857	ns
Brassica/Grass	Brassica/Grass	Topsoil	Subsoil	2.13457e-11	****
Fallow	Brassica/Grass	Topsoil	Subsoil	6.25038e-11	****
Legume/Grass	Brassica/Grass	Topsoil	Subsoil	1.70566e-11	****
Legume/Grass	Fallow	Subsoil	Subsoil	0.997418	ns
Brassica/Grass	Fallow	Topsoil	Subsoil	1.76065e-11	****
Fallow	Fallow	Topsoil	Subsoil	2.35604e-11	****
Legume/Grass	Fallow	Topsoil	Subsoil	1.70557e-11	****
Brassica/Grass	Legume/Grass	Topsoil	Subsoil	1.71061e-11	****
Fallow	Legume/Grass	Topsoil	Subsoil	1.74409e-11	****
Legume/Grass	Legume/Grass	Topsoil	Subsoil	1.7057e-11	****
Fallow	Brassica/Grass	Topsoil	Topsoil	0.999746	ns
Legume/Grass	Brassica/Grass	Topsoil	Topsoil	0.278144	ns
Legume/Grass	Fallow	Topsoil	Topsoil	0.155346	ns
Supplementary Table S3h
Summary of pairwise significance tests using multivariate analysis of variance (MANOVA) of the phylotype abundances for cover crop variations, and the soil moisture conditions - drought (D) and rainfall-fed (RF)
Confidence intervals: *p < 0.05, **p < 0.01, ***p < 0.001, ****p < 0.0001
Total number of samples, n = 150.
Variation_A	Variation_B	Condition_A	Condition_B	p.value_adjusted	p.value_adjusted.significance
Fallow	Brassica/Grass	Drought	Drought	0.999973	ns
Legume/Grass	Brassica/Grass	Drought	Drought	0.437514	ns
Brassica/Grass	Brassica/Grass	Rainfall-fed	Drought	0.990022	ns
Fallow	Brassica/Grass	Rainfall-fed	Drought	0.893886	ns
Legume/Grass	Brassica/Grass	Rainfall-fed	Drought	1	ns
Legume/Grass	Fallow	Drought	Drought	0.60052	ns
Brassica/Grass	Fallow	Rainfall-fed	Drought	0.998558	ns
Fallow	Fallow	Rainfall-fed	Drought	0.957017	ns
Legume/Grass	Fallow	Rainfall-fed	Drought	0.999996	ns
Brassica/Grass	Legume/Grass	Rainfall-fed	Drought	0.811497	ns
Fallow	Legume/Grass	Rainfall-fed	Drought	0.977976	ns
Legume/Grass	Legume/Grass	Rainfall-fed	Drought	0.494732	ns
Fallow	Brassica/Grass	Rainfall-fed	Rainfall-fed	0.99681	ns
Legume/Grass	Brassica/Grass	Rainfall-fed	Rainfall-fed	0.994208	ns
Legume/Grass	Fallow	Rainfall-fed	Rainfall-fed	0.919395	ns
Supplementary Table S3i
Summary of Compact Letter Display (CLD) after MANOVA on the bacterial richness for cover crop variations, and the soil types taking into consideration the moisture conditions - drought (D) and rainfall-fed (RF)
Confidence intervals: *p < 0.05, **p < 0.01, ***p < 0.001, ****p < 0.0001
Total number of samples, n = 150.
Site	Variation	emmean	CLD
Luvisol	Fallow	7.47515	a
Luvisol	Legume/Grass	7.42158	a
Luvisol	Brassica/Grass	7.3908	a
Podzol	Brassica/Grass	7.33422	ab
Phaeozem	Fallow	7.22187	abc
Podzol	Legume/Grass	7.13829	abc
Phaeozem	Brassica/Grass	6.92158	abc
Podzol	Fallow	6.76678	bc
Phaeozem	Legume/Grass	6.72354	c
Supplementary Table S3j
Summary of Compact Letter Display (CLD) after MANOVA on the bacterial evenness for cover crop variations, and the soil types taking into consideration the moisture conditions - drought (D) and rainfall-fed (RF)
Confidence intervals: *p < 0.05, **p < 0.01, ***p < 0.001, ****p < 0.0001
Total number of samples, n = 150.
Site	Variation	emmean	CLD
Luvisol	Brassica/Grass	0.957153	a
Luvisol	Fallow	0.955675	ab
Luvisol	Legume/Grass	0.955024	ab
Phaeozem	Fallow	0.940396	abc
Podzol	Brassica/Grass	0.940097	abc
Podzol	Fallow	0.931066	abc
Podzol	Legume/Grass	0.929576	bc
Phaeozem	Brassica/Grass	0.928775	bc
Phaeozem	Legume/Grass	0.920878	c
Supplementary Table S3k
Summary of Compact Letter Display (CLD) after MANOVA on the proteomic richness for cover crop variations, and the soil types taking into consideration the moisture conditions - drought (D) and rainfall-fed (RF)
Confidence intervals: *p < 0.05, **p < 0.01, ***p < 0.001, ****p < 0.0001
Total number of samples, n = 119.
Site	Variation	emmean	CLD
Podzol	Legume/Grass	4.40088	a
Podzol	Brassica/Grass	4.51503	a
Luvisol	Legume/Grass	4.54773	a
Phaeozem	Brassica/Grass	4.56288	a
Podzol	Fallow	4.58516	a
Phaeozem	Legume/Grass	4.77738	a
Luvisol	Brassica/Grass	4.79121	a
Phaeozem	Fallow	4.86349	a
Luvisol	Fallow	5.1776	a
Supplementary Table S3l
Summary of Compact Letter Display (CLD) after MANOVA on the proteomic evenness for cover crop variations, and the soil types taking into consideration the moisture conditions - drought (D) and rainfall-fed (RF)
Confidence intervals: *p < 0.05, **p < 0.01, ***p < 0.001, ****p < 0.0001
Total number of samples, n = 119.
Site	Variation	emmean	CLD
Podzol	Legume/Grass	0.967144	a
Luvisol	Legume/Grass	0.967379	a
Podzol	Brassica/Grass	0.971308	a
Podzol	Fallow	0.97286	a
Phaeozem	Brassica/Grass	0.975634	a
Phaeozem	Legume/Grass	0.97896	a
Luvisol	Brassica/Grass	0.979138	a
Phaeozem	Fallow	0.981401	a
Luvisol	Fallow	0.984578	a

## Sheet: S4a-d
Supplementary Table S4a
Summary of Compact Letter Display (CLD) after MANOVA on the total abundance of 16S rRNA gene copies for cover crop variations, the soil types and the sampling depths
Confidence intervals: *p < 0.05, **p < 0.01, ***p < 0.001, ****p < 0.0001
Total number of samples, n = 210.
Site	Variation	Depth	emmean	CLD
Phaeozem	Legume/Grass	Topsoil	2.27164e+09	a
Phaeozem	Fallow	Topsoil	1.91871e+09	ab
Phaeozem	Brassica/Grass	Topsoil	1.74891e+09	abc
Podzol	Legume/Grass	Topsoil	1.73824e+09	abc
Luvisol	Brassica/Grass	Topsoil	1.72075e+09	abcd
Luvisol	Legume/Grass	Topsoil	1.67272e+09	abcde
Luvisol	Fallow	Topsoil	1.62546e+09	abcde
Podzol	Brassica/Grass	Topsoil	1.0382e+09	bcdef
Podzol	Fallow	Topsoil	8.05444e+08	cdef
Luvisol	Fallow	Subsoil	6.42167e+08	def
Luvisol	Brassica/Grass	Subsoil	6.10956e+08	ef
Luvisol	Legume/Grass	Subsoil	4.33509e+08	f
Podzol	Fallow	Subsoil	2.78187e+08	f
Phaeozem	Brassica/Grass	Subsoil	2.50809e+08	f
Podzol	Legume/Grass	Subsoil	1.51017e+08	f
Phaeozem	Legume/Grass	Subsoil	1.48722e+08	f
Podzol	Brassica/Grass	Subsoil	1.18981e+08	f
Phaeozem	Fallow	Subsoil	1.13792e+08	f
Supplementary Table S4b
Metadata comprising of absolute abundance of 16S rRNA gene copies for each bacterial phyla quantified for the samples from different sampling sites, depth and moisture conditions and cover crop variation conditions and the Log2 fold-change values of their presence under drought as compared to rainfall-fed conditions (the rainfall-fed values have been filtered out since their normalised Log2FC = 0)
Phylum	Variation	Soil_type	Condition	Depth	Relative_abundance	Strategists	Gram_nve_pst	Log2_fold_change
Acidobacteriota	Legume/Grass	Luvisol	Rainfall-fed	Subsoil	13.9461	K-strategist	negative	-1.79113
Acidobacteriota	Brassica/Grass	Phaeozem	Rainfall-fed	Subsoil	12.3176	K-strategist	negative	-3.71035
Acidobacteriota	Legume/Grass	Podzol	Drought	Topsoil	13.6796	K-strategist	negative	1.97898
Acidobacteriota	Legume/Grass	Phaeozem	Rainfall-fed	Subsoil	12.7912	K-strategist	negative	-3.59473
Acidobacteriota	Legume/Grass	Luvisol	Rainfall-fed	Topsoil	14.6969	K-strategist	negative	0.322784
Acidobacteriota	Brassica/Grass	Phaeozem	Rainfall-fed	Topsoil	13.2296	K-strategist	negative	0.676462
Acidobacteriota	Legume/Grass	Phaeozem	Rainfall-fed	Topsoil	11.8878	K-strategist	negative	1.07429
Acidobacteriota	Brassica/Grass	Podzol	Rainfall-fed	Topsoil	12.2231	K-strategist	negative	0.049848
Acidobacteriota	Legume/Grass	Podzol	Rainfall-fed	Topsoil	12.65	K-strategist	negative	1.76458
Acidobacteriota	Legume/Grass	Podzol	Drought	Subsoil	14.8255	K-strategist	negative	-1.08143
Acidobacteriota	Brassica/Grass	Luvisol	Rainfall-fed	Subsoil	13.2283	K-strategist	negative	-0.771842
Acidobacteriota	Brassica/Grass	Luvisol	Rainfall-fed	Topsoil	15.1725	K-strategist	negative	0.955236
Acidobacteriota	Brassica/Grass	Luvisol	Drought	Subsoil	14.1659	K-strategist	negative	-1.00711
Acidobacteriota	Legume/Grass	Luvisol	Drought	Subsoil	14.3325	K-strategist	negative	-0.903516
Acidobacteriota	Brassica/Grass	Phaeozem	Drought	Subsoil	12.56	K-strategist	negative	-1.41571
Acidobacteriota	Legume/Grass	Phaeozem	Drought	Subsoil	13.9035	K-strategist	negative	-2.46365
Acidobacteriota	Brassica/Grass	Podzol	Drought	Subsoil	13.1707	K-strategist	negative	-1.15855
Acidobacteriota	Legume/Grass	Phaeozem	Drought	Topsoil	12.6757	K-strategist	negative	0.970335
Acidobacteriota	Brassica/Grass	Podzol	Drought	Topsoil	12.9387	K-strategist	negative	1.70431
Acidobacteriota	Legume/Grass	Podzol	Rainfall-fed	Subsoil	13.7451	K-strategist	negative	-1.95992
Acidobacteriota	Brassica/Grass	Luvisol	Drought	Topsoil	12.3294	K-strategist	negative	0.0576556
Acidobacteriota	Brassica/Grass	Podzol	Rainfall-fed	Subsoil	14.0039	K-strategist	negative	-3.49708
Acidobacteriota	Legume/Grass	Luvisol	Drought	Topsoil	12.4552	K-strategist	negative	0.609233
Acidobacteriota	Brassica/Grass	Phaeozem	Drought	Topsoil	14.1542	K-strategist	negative	0.954267
Actinomycetota	Brassica/Grass	Luvisol	Drought	Topsoil	13.952	K-strategist	positive	0.460627
Actinomycetota	Brassica/Grass	Phaeozem	Drought	Subsoil	13.7764	K-strategist	positive	-1.24206
Actinomycetota	Legume/Grass	Podzol	Rainfall-fed	Subsoil	8.71994	K-strategist	positive	-2.89517
Actinomycetota	Brassica/Grass	Luvisol	Drought	Subsoil	8.63151	K-strategist	positive	-1.44661
Actinomycetota	Legume/Grass	Luvisol	Drought	Subsoil	9.3592	K-strategist	positive	-1.16135
Actinomycetota	Brassica/Grass	Phaeozem	Rainfall-fed	Topsoil	16.7591	K-strategist	positive	0.989531
Actinomycetota	Legume/Grass	Phaeozem	Rainfall-fed	Topsoil	18.376	K-strategist	positive	1.6978
Actinomycetota	Brassica/Grass	Podzol	Rainfall-fed	Topsoil	11.1517	K-strategist	positive	-0.363558
Actinomycetota	Legume/Grass	Podzol	Rainfall-fed	Topsoil	14.5745	K-strategist	positive	1.70839
Actinomycetota	Brassica/Grass	Luvisol	Rainfall-fed	Subsoil	7.95599	K-strategist	positive	-1.36039
Actinomycetota	Legume/Grass	Luvisol	Rainfall-fed	Subsoil	9.23846	K-strategist	positive	-2.23613
Actinomycetota	Brassica/Grass	Phaeozem	Rainfall-fed	Subsoil	14.2456	K-strategist	positive	-3.59744
Actinomycetota	Legume/Grass	Phaeozem	Rainfall-fed	Subsoil	15.8537	K-strategist	positive	-3.31518
Actinomycetota	Brassica/Grass	Podzol	Rainfall-fed	Subsoil	8.65945	K-strategist	positive	-4.40459
Actinomycetota	Legume/Grass	Luvisol	Rainfall-fed	Topsoil	12.3769	K-strategist	positive	0.11226
Actinomycetota	Legume/Grass	Phaeozem	Drought	Subsoil	14.0547	K-strategist	positive	-2.22651
Actinomycetota	Brassica/Grass	Podzol	Drought	Subsoil	8.29007	K-strategist	positive	-2.01071
Actinomycetota	Legume/Grass	Podzol	Drought	Subsoil	13.3705	K-strategist	positive	-1.53376
Actinomycetota	Legume/Grass	Phaeozem	Drought	Topsoil	16.4749	K-strategist	positive	1.43826
Actinomycetota	Brassica/Grass	Podzol	Drought	Topsoil	13.9547	K-strategist	positive	1.76138
Actinomycetota	Legume/Grass	Podzol	Drought	Topsoil	14.6603	K-strategist	positive	2.0402
Actinomycetota	Brassica/Grass	Luvisol	Rainfall-fed	Topsoil	11.0911	K-strategist	positive	0.498176
Actinomycetota	Legume/Grass	Luvisol	Drought	Topsoil	9.19753	K-strategist	positive	0.675514
Actinomycetota	Brassica/Grass	Phaeozem	Drought	Topsoil	17.1556	K-strategist	positive	1.3121
Bacillota	Legume/Grass	Luvisol	Rainfall-fed	Subsoil	7.89742	r-strategist	positive	-2.06993
Bacillota	Brassica/Grass	Luvisol	Drought	Subsoil	3.68167	r-strategist	positive	-1.90849
Bacillota	Legume/Grass	Podzol	Drought	Topsoil	8.25148	r-strategist	positive	2.5852
Bacillota	Brassica/Grass	Luvisol	Rainfall-fed	Topsoil	5.20933	r-strategist	positive	-0.0519976
Bacillota	Legume/Grass	Luvisol	Drought	Subsoil	6.25316	r-strategist	positive	-0.755484
Bacillota	Brassica/Grass	Phaeozem	Drought	Subsoil	5.05239	r-strategist	positive	-0.398634
Bacillota	Legume/Grass	Phaeozem	Drought	Subsoil	3.6877	r-strategist	positive	-2.16714
Bacillota	Brassica/Grass	Podzol	Drought	Subsoil	5.8291	r-strategist	positive	-1.58233
Bacillota	Legume/Grass	Podzol	Drought	Subsoil	5.24214	r-strategist	positive	-1.33552
Bacillota	Brassica/Grass	Luvisol	Rainfall-fed	Subsoil	5.71552	r-strategist	positive	-1.26917
Bacillota	Brassica/Grass	Podzol	Drought	Topsoil	7.35185	r-strategist	positive	1.79776
Bacillota	Brassica/Grass	Podzol	Rainfall-fed	Subsoil	5.46151	r-strategist	positive	-3.80911
Bacillota	Brassica/Grass	Phaeozem	Rainfall-fed	Subsoil	4.81373	r-strategist	positive	-3.35722
Bacillota	Legume/Grass	Phaeozem	Rainfall-fed	Subsoil	6.45146	r-strategist	positive	-2.41842
Bacillota	Legume/Grass	Podzol	Rainfall-fed	Subsoil	6.24047	r-strategist	positive	-2.72877
Bacillota	Brassica/Grass	Luvisol	Drought	Topsoil	7.03228	r-strategist	positive	0.110858
Bacillota	Legume/Grass	Phaeozem	Drought	Topsoil	4.35867	r-strategist	positive	1.55658
Bacillota	Legume/Grass	Luvisol	Drought	Topsoil	3.56178	r-strategist	positive	0.221915
Bacillota	Brassica/Grass	Phaeozem	Drought	Topsoil	4.29141	r-strategist	positive	1.39673
Bacillota	Legume/Grass	Luvisol	Rainfall-fed	Topsoil	7.62803	r-strategist	positive	-0.183538
Bacillota	Brassica/Grass	Phaeozem	Rainfall-fed	Topsoil	3.13324	r-strategist	positive	0.662972
Bacillota	Legume/Grass	Phaeozem	Rainfall-fed	Topsoil	4.52757	r-strategist	positive	1.76382
Bacillota	Brassica/Grass	Podzol	Rainfall-fed	Topsoil	5.84722	r-strategist	positive	-0.128938
Bacillota	Legume/Grass	Podzol	Rainfall-fed	Topsoil	7.63535	r-strategist	positive	1.86752
Bacteroidota	Brassica/Grass	Phaeozem	Drought	Subsoil	1.80213	r-strategist	negative	-2.7072
Bacteroidota	Legume/Grass	Phaeozem	Drought	Subsoil	3.31962	r-strategist	negative	-3.21804
Bacteroidota	Legume/Grass	Phaeozem	Rainfall-fed	Subsoil	2.01838	r-strategist	negative	-4.71783
Bacteroidota	Brassica/Grass	Podzol	Rainfall-fed	Subsoil	3.45552	r-strategist	negative	-4.10336
Bacteroidota	Legume/Grass	Luvisol	Rainfall-fed	Topsoil	6.80862	r-strategist	negative	0.493209
Bacteroidota	Brassica/Grass	Phaeozem	Rainfall-fed	Topsoil	3.60944	r-strategist	negative	0.443075
Bacteroidota	Brassica/Grass	Podzol	Drought	Subsoil	2.79776	r-strategist	negative	-2.40366
Bacteroidota	Legume/Grass	Podzol	Drought	Subsoil	2.79446	r-strategist	negative	-2.35019
Bacteroidota	Brassica/Grass	Luvisol	Rainfall-fed	Subsoil	7.8488	r-strategist	negative	-0.590531
Bacteroidota	Legume/Grass	Luvisol	Rainfall-fed	Subsoil	2.99097	r-strategist	negative	-2.98539
Bacteroidota	Brassica/Grass	Phaeozem	Rainfall-fed	Subsoil	1.6893	r-strategist	negative	-4.94571
Bacteroidota	Brassica/Grass	Luvisol	Drought	Subsoil	4.71557	r-strategist	negative	-0.976939
Bacteroidota	Legume/Grass	Luvisol	Drought	Subsoil	4.87141	r-strategist	negative	-1.56141
Bacteroidota	Legume/Grass	Luvisol	Drought	Topsoil	8.8267	r-strategist	negative	1.66067
Bacteroidota	Legume/Grass	Podzol	Rainfall-fed	Subsoil	3.07371	r-strategist	negative	-3.11098
Bacteroidota	Brassica/Grass	Luvisol	Drought	Topsoil	8.18458	r-strategist	negative	1.17349
Bacteroidota	Brassica/Grass	Podzol	Drought	Topsoil	5.02406	r-strategist	negative	1.83492
Bacteroidota	Brassica/Grass	Phaeozem	Drought	Topsoil	2.86833	r-strategist	negative	0.0319676
Bacteroidota	Legume/Grass	Phaeozem	Drought	Topsoil	3.00075	r-strategist	negative	0.218603
Bacteroidota	Legume/Grass	Podzol	Drought	Topsoil	4.21442	r-strategist	negative	1.56199
Bacteroidota	Brassica/Grass	Luvisol	Rainfall-fed	Topsoil	6.03056	r-strategist	negative	0.940958
Bacteroidota	Legume/Grass	Phaeozem	Rainfall-fed	Topsoil	2.65202	r-strategist	negative	0.457225
Bacteroidota	Brassica/Grass	Podzol	Rainfall-fed	Topsoil	4.76143	r-strategist	negative	-0.302351
Bacteroidota	Legume/Grass	Podzol	Rainfall-fed	Topsoil	4.54719	r-strategist	negative	1.21786
Bdellovibrionota	Legume/Grass	Luvisol	Drought	Topsoil	0.438415	K-strategist	negative	1.80461
Bdellovibrionota	Legume/Grass	Podzol	Drought	Subsoil	0.206403	K-strategist	negative	-1.52725
Bdellovibrionota	Brassica/Grass	Luvisol	Rainfall-fed	Subsoil	0.189177	K-strategist	negative	-1.449
Bdellovibrionota	Legume/Grass	Phaeozem	Rainfall-fed	Subsoil	0.0511035	K-strategist	negative	-5.59363
Bdellovibrionota	Brassica/Grass	Podzol	Rainfall-fed	Subsoil	0.676898	K-strategist	negative	-2.38673
Bdellovibrionota	Legume/Grass	Podzol	Rainfall-fed	Subsoil	0.557446	K-strategist	negative	-2.0123
Bdellovibrionota	Brassica/Grass	Luvisol	Drought	Topsoil	0.678984	K-strategist	negative	1.98541
Bdellovibrionota	Brassica/Grass	Podzol	Rainfall-fed	Topsoil	0.537896	K-strategist	negative	0.449524
Bdellovibrionota	Legume/Grass	Podzol	Rainfall-fed	Topsoil	0.337184	K-strategist	negative	1.58983
Bdellovibrionota	Legume/Grass	Luvisol	Rainfall-fed	Subsoil	0.122515	K-strategist	negative	-2.82584
Bdellovibrionota	Brassica/Grass	Phaeozem	Rainfall-fed	Subsoil	0.0818543	K-strategist	negative	-4.46104
Bdellovibrionota	Brassica/Grass	Luvisol	Drought	Subsoil	0.258304	K-strategist	negative	-0.908067
Bdellovibrionota	Legume/Grass	Luvisol	Drought	Subsoil	0.122006	K-strategist	negative	-1.93086
Bdellovibrionota	Brassica/Grass	Phaeozem	Drought	Subsoil	0.0765048	K-strategist	negative	-1.97893
Bdellovibrionota	Legume/Grass	Phaeozem	Drought	Subsoil	0.0421122	K-strategist	negative	-2.94776
Bdellovibrionota	Brassica/Grass	Podzol	Drought	Subsoil	0.434118	K-strategist	negative	-0.641842
Bdellovibrionota	Brassica/Grass	Podzol	Drought	Topsoil	0.365218	K-strategist	negative	1.84156
Bdellovibrionota	Brassica/Grass	Phaeozem	Drought	Topsoil	0.0941923	K-strategist	negative	-0.109121
Bdellovibrionota	Legume/Grass	Phaeozem	Drought	Topsoil	0.0724825	K-strategist	negative	-0.306937
Bdellovibrionota	Legume/Grass	Podzol	Drought	Topsoil	0.29246	K-strategist	negative	1.75207
Bdellovibrionota	Brassica/Grass	Luvisol	Rainfall-fed	Topsoil	0.196733	K-strategist	negative	0.268897
Bdellovibrionota	Legume/Grass	Phaeozem	Rainfall-fed	Topsoil	0.113971	K-strategist	negative	0.791746
Bdellovibrionota	Legume/Grass	Luvisol	Rainfall-fed	Topsoil	0.3901	K-strategist	negative	1.01121
Bdellovibrionota	Brassica/Grass	Phaeozem	Rainfall-fed	Topsoil	0.160754	K-strategist	negative	0.715902
Chloroflexota	Brassica/Grass	Luvisol	Drought	Topsoil	1.98271	K-strategist	negative	-0.395781
Chloroflexota	Brassica/Grass	Luvisol	Rainfall-fed	Topsoil	3.0339	K-strategist	negative	1.06691
Chloroflexota	Legume/Grass	Luvisol	Rainfall-fed	Topsoil	2.5063	K-strategist	negative	0.149741
Chloroflexota	Brassica/Grass	Phaeozem	Rainfall-fed	Topsoil	1.5544	K-strategist	negative	0.329498
Chloroflexota	Legume/Grass	Luvisol	Drought	Topsoil	2.60446	K-strategist	negative	0.364306
Chloroflexota	Brassica/Grass	Phaeozem	Drought	Topsoil	1.77859	K-strategist	negative	0.828866
Chloroflexota	Legume/Grass	Phaeozem	Drought	Topsoil	1.24191	K-strategist	negative	0.530028
Chloroflexota	Brassica/Grass	Podzol	Drought	Topsoil	1.41242	K-strategist	negative	0.18888
Chloroflexota	Legume/Grass	Podzol	Drought	Topsoil	1.73098	K-strategist	negative	0.790429
Chloroflexota	Brassica/Grass	Luvisol	Drought	Subsoil	4.00151	K-strategist	negative	-0.789291
Chloroflexota	Legume/Grass	Luvisol	Drought	Subsoil	3.81032	K-strategist	negative	-0.915926
Chloroflexota	Brassica/Grass	Phaeozem	Drought	Subsoil	3.58683	K-strategist	negative	-0.566643
Chloroflexota	Legume/Grass	Phaeozem	Drought	Subsoil	3.39716	K-strategist	negative	-1.57642
Chloroflexota	Brassica/Grass	Podzol	Drought	Subsoil	1.6218	K-strategist	negative	-2.25005
Chloroflexota	Legume/Grass	Podzol	Drought	Subsoil	1.22824	K-strategist	negative	-2.3085
Chloroflexota	Brassica/Grass	Luvisol	Rainfall-fed	Subsoil	3.92488	K-strategist	negative	-0.488601
Chloroflexota	Legume/Grass	Luvisol	Rainfall-fed	Subsoil	4.6332	K-strategist	negative	-1.04668
Chloroflexota	Brassica/Grass	Phaeozem	Rainfall-fed	Subsoil	3.41216	K-strategist	negative	-2.82695
Chloroflexota	Legume/Grass	Phaeozem	Rainfall-fed	Subsoil	3.21463	K-strategist	negative	-2.94766
Chloroflexota	Brassica/Grass	Podzol	Rainfall-fed	Subsoil	1.33548	K-strategist	negative	-5.37006
Chloroflexota	Legume/Grass	Podzol	Rainfall-fed	Subsoil	1.65439	K-strategist	negative	-3.08733
Chloroflexota	Legume/Grass	Podzol	Rainfall-fed	Topsoil	1.87806	K-strategist	negative	0.812817
Chloroflexota	Legume/Grass	Phaeozem	Rainfall-fed	Topsoil	1.41937	K-strategist	negative	0.707652
Chloroflexota	Brassica/Grass	Podzol	Rainfall-fed	Topsoil	1.28011	K-strategist	negative	-1.46466
Desulfobacterota	Legume/Grass	Phaeozem	Rainfall-fed	Subsoil	2.25781	K-strategist	negative	-2.62066
Desulfobacterota	Brassica/Grass	Podzol	Rainfall-fed	Subsoil	1.49328	K-strategist	negative	-2.69366
Desulfobacterota	Legume/Grass	Podzol	Rainfall-fed	Subsoil	1.33682	K-strategist	negative	-1.17787
Desulfobacterota	Brassica/Grass	Luvisol	Drought	Topsoil	1.24442	K-strategist	negative	-0.037118
Desulfobacterota	Brassica/Grass	Podzol	Drought	Subsoil	1.54903	K-strategist	negative	-0.0695317
Desulfobacterota	Legume/Grass	Podzol	Drought	Subsoil	1.08632	K-strategist	negative	-0.267871
Desulfobacterota	Brassica/Grass	Luvisol	Rainfall-fed	Subsoil	1.968	K-strategist	negative	-0.249827
Desulfobacterota	Legume/Grass	Luvisol	Rainfall-fed	Subsoil	1.77924	K-strategist	negative	-1.42272
Desulfobacterota	Brassica/Grass	Phaeozem	Rainfall-fed	Subsoil	1.79764	K-strategist	negative	-2.91368
Desulfobacterota	Brassica/Grass	Luvisol	Drought	Subsoil	1.68031	K-strategist	negative	-1.03403
Desulfobacterota	Legume/Grass	Luvisol	Drought	Subsoil	1.98163	K-strategist	negative	-0.919849
Desulfobacterota	Brassica/Grass	Phaeozem	Drought	Subsoil	1.81761	K-strategist	negative	-1.06436
Desulfobacterota	Legume/Grass	Phaeozem	Drought	Subsoil	1.45437	K-strategist	negative	-2.02516
Desulfobacterota	Legume/Grass	Luvisol	Drought	Topsoil	0.98327	K-strategist	negative	0.400952
Desulfobacterota	Brassica/Grass	Phaeozem	Drought	Topsoil	1.60968	K-strategist	negative	0.896199
Desulfobacterota	Legume/Grass	Phaeozem	Drought	Topsoil	1.25502	K-strategist	negative	0.668232
Desulfobacterota	Brassica/Grass	Podzol	Drought	Topsoil	0.708251	K-strategist	negative	1.52163
Desulfobacterota	Legume/Grass	Podzol	Drought	Topsoil	0.810779	K-strategist	negative	2.04753
Desulfobacterota	Brassica/Grass	Luvisol	Rainfall-fed	Topsoil	1.42545	K-strategist	negative	0.922905
Desulfobacterota	Legume/Grass	Luvisol	Rainfall-fed	Topsoil	1.4366	K-strategist	negative	0.266823
Desulfobacterota	Brassica/Grass	Phaeozem	Rainfall-fed	Topsoil	1.12329	K-strategist	negative	0.554129
Desulfobacterota	Legume/Grass	Phaeozem	Rainfall-fed	Topsoil	1.38056	K-strategist	negative	1.31941
Desulfobacterota	Brassica/Grass	Podzol	Rainfall-fed	Topsoil	1.08242	K-strategist	negative	0.808724
Desulfobacterota	Legume/Grass	Podzol	Rainfall-fed	Topsoil	0.864577	K-strategist	negative	2.18482
Ca. Dormibacteria	Legume/Grass	Phaeozem	Rainfall-fed	Subsoil	0.52324	K-strategist	positive	0.732123
Ca. Dormibacteria	Brassica/Grass	Podzol	Rainfall-fed	Subsoil	6.01092	K-strategist	positive	-1.4541
Ca. Dormibacteria	Legume/Grass	Podzol	Rainfall-fed	Subsoil	8.85246	K-strategist	positive	0.240647
Ca. Dormibacteria	Brassica/Grass	Luvisol	Drought	Topsoil	0.00415484	K-strategist	positive	-6.04438
Ca. Dormibacteria	Legume/Grass	Luvisol	Drought	Topsoil	0.00843455	K-strategist	positive	-3.59674
Ca. Dormibacteria	Brassica/Grass	Phaeozem	Drought	Topsoil	0	K-strategist	positive	0
Ca. Dormibacteria	Legume/Grass	Luvisol	Rainfall-fed	Subsoil	0.806411	K-strategist	positive	1.59409
Ca. Dormibacteria	Brassica/Grass	Phaeozem	Rainfall-fed	Subsoil	1.42703	K-strategist	positive	1.50231
Ca. Dormibacteria	Brassica/Grass	Luvisol	Drought	Subsoil	0.532052	K-strategist	positive	-1.51681
Ca. Dormibacteria	Legume/Grass	Luvisol	Drought	Subsoil	0.907034	K-strategist	positive	-3.87965
Ca. Dormibacteria	Brassica/Grass	Phaeozem	Drought	Subsoil	0.796379	K-strategist	positive	2.93553
Ca. Dormibacteria	Legume/Grass	Phaeozem	Drought	Subsoil	0.528323	K-strategist	positive	1.23562
Ca. Dormibacteria	Brassica/Grass	Podzol	Drought	Subsoil	6.50063	K-strategist	positive	1.70116
Ca. Dormibacteria	Legume/Grass	Podzol	Drought	Subsoil	5.44736	K-strategist	positive	1.05113
Ca. Dormibacteria	Brassica/Grass	Luvisol	Rainfall-fed	Subsoil	0.685144	K-strategist	positive	1.75927
Ca. Dormibacteria	Legume/Grass	Phaeozem	Drought	Topsoil	0	K-strategist	positive	0
Ca. Dormibacteria	Brassica/Grass	Podzol	Drought	Topsoil	0.68475	K-strategist	positive	0.586561
Ca. Dormibacteria	Legume/Grass	Podzol	Drought	Topsoil	0.555939	K-strategist	positive	0.705016
Ca. Dormibacteria	Brassica/Grass	Luvisol	Rainfall-fed	Topsoil	0.00935089	K-strategist	positive	-1.70282
Ca. Dormibacteria	Legume/Grass	Luvisol	Rainfall-fed	Topsoil	0.0143095	K-strategist	positive	-1.35801
Ca. Dormibacteria	Brassica/Grass	Phaeozem	Rainfall-fed	Topsoil	0	K-strategist	positive	0
Ca. Dormibacteria	Legume/Grass	Phaeozem	Rainfall-fed	Topsoil	0.00718997	K-strategist	positive	-1.591
Ca. Dormibacteria	Brassica/Grass	Podzol	Rainfall-fed	Topsoil	2.51958	K-strategist	positive	1.00918
Ca. Dormibacteria	Legume/Grass	Podzol	Rainfall-fed	Topsoil	0.688937	K-strategist	positive	0.854246
Elusimicrobiota	Brassica/Grass	Luvisol	Drought	Topsoil	0.254067	K-strategist	negative	0.475022
Elusimicrobiota	Brassica/Grass	Luvisol	Rainfall-fed	Topsoil	0.325995	K-strategist	negative	2.22472
Elusimicrobiota	Legume/Grass	Luvisol	Rainfall-fed	Topsoil	0.291309	K-strategist	negative	1.5755
Elusimicrobiota	Brassica/Grass	Phaeozem	Rainfall-fed	Topsoil	0.0674346	K-strategist	negative	0.508041
Elusimicrobiota	Legume/Grass	Luvisol	Drought	Topsoil	0.5713	K-strategist	negative	1.66955
Elusimicrobiota	Brassica/Grass	Phaeozem	Drought	Topsoil	0.0466052	K-strategist	negative	-0.249686
Elusimicrobiota	Legume/Grass	Phaeozem	Drought	Topsoil	0.0430409	K-strategist	negative	-0.360085
Elusimicrobiota	Brassica/Grass	Podzol	Drought	Topsoil	0.471807	K-strategist	negative	1.72074
Elusimicrobiota	Legume/Grass	Podzol	Drought	Topsoil	0.282692	K-strategist	negative	0.836686
Elusimicrobiota	Brassica/Grass	Luvisol	Drought	Subsoil	0.564882	K-strategist	negative	-0.058188
Elusimicrobiota	Legume/Grass	Luvisol	Drought	Subsoil	0.217562	K-strategist	negative	-1.80549
Elusimicrobiota	Brassica/Grass	Phaeozem	Drought	Subsoil	0.0541837	K-strategist	negative	-2.92455
Elusimicrobiota	Legume/Grass	Phaeozem	Drought	Subsoil	0.103216	K-strategist	negative	-2.98064
Elusimicrobiota	Brassica/Grass	Podzol	Drought	Subsoil	0.399359	K-strategist	negative	-1.50349
Elusimicrobiota	Legume/Grass	Podzol	Drought	Subsoil	0.185035	K-strategist	negative	-2.1405
Elusimicrobiota	Brassica/Grass	Luvisol	Rainfall-fed	Subsoil	0.273995	K-strategist	negative	0.415554
Elusimicrobiota	Legume/Grass	Luvisol	Rainfall-fed	Subsoil	0.139223	K-strategist	negative	-1.76207
Elusimicrobiota	Brassica/Grass	Phaeozem	Rainfall-fed	Subsoil	0.0421239	K-strategist	negative	-4.75562
Elusimicrobiota	Legume/Grass	Phaeozem	Rainfall-fed	Subsoil	0.0757625	K-strategist	negative	-3.81549
Elusimicrobiota	Brassica/Grass	Podzol	Rainfall-fed	Subsoil	0.737294	K-strategist	negative	-2.39166
Elusimicrobiota	Legume/Grass	Podzol	Rainfall-fed	Subsoil	0.459339	K-strategist	negative	-1.78195
Elusimicrobiota	Legume/Grass	Podzol	Rainfall-fed	Topsoil	0.227267	K-strategist	negative	1.03003
Elusimicrobiota	Legume/Grass	Phaeozem	Rainfall-fed	Topsoil	0.0510084	K-strategist	negative	0.163102
Elusimicrobiota	Brassica/Grass	Podzol	Rainfall-fed	Topsoil	0.615593	K-strategist	negative	0.869222
Gemmatimonadota	Legume/Grass	Luvisol	Drought	Subsoil	5.11108	r-strategist	negative	-1.2808
Gemmatimonadota	Brassica/Grass	Phaeozem	Drought	Subsoil	3.81095	r-strategist	negative	-0.697798
Gemmatimonadota	Legume/Grass	Phaeozem	Drought	Subsoil	3.10774	r-strategist	negative	-1.80355
Gemmatimonadota	Brassica/Grass	Podzol	Drought	Subsoil	3.33192	r-strategist	negative	-1.17753
Gemmatimonadota	Legume/Grass	Podzol	Drought	Subsoil	2.17263	r-strategist	negative	-1.54573
Gemmatimonadota	Brassica/Grass	Luvisol	Rainfall-fed	Subsoil	4.84559	r-strategist	negative	0.114909
Gemmatimonadota	Legume/Grass	Luvisol	Rainfall-fed	Subsoil	5.25593	r-strategist	negative	-0.502701
Gemmatimonadota	Brassica/Grass	Phaeozem	Rainfall-fed	Subsoil	4.53116	r-strategist	negative	-2.88889
Gemmatimonadota	Brassica/Grass	Luvisol	Drought	Subsoil	4.1854	r-strategist	negative	-0.559506
Gemmatimonadota	Legume/Grass	Phaeozem	Rainfall-fed	Subsoil	3.86352	r-strategist	negative	-2.81017
Gemmatimonadota	Brassica/Grass	Podzol	Rainfall-fed	Subsoil	2.83341	r-strategist	negative	-3.96823
Gemmatimonadota	Legume/Grass	Podzol	Rainfall-fed	Subsoil	3.47109	r-strategist	negative	-2.4058
Gemmatimonadota	Brassica/Grass	Luvisol	Drought	Topsoil	2.38465	r-strategist	negative	-0.024409
Gemmatimonadota	Legume/Grass	Luvisol	Drought	Topsoil	2.64576	r-strategist	negative	0.383337
Gemmatimonadota	Brassica/Grass	Phaeozem	Drought	Topsoil	2.90615	r-strategist	negative	1.20702
Gemmatimonadota	Legume/Grass	Phaeozem	Drought	Topsoil	2.49473	r-strategist	negative	1.14689
Gemmatimonadota	Brassica/Grass	Podzol	Drought	Topsoil	3.05986	r-strategist	negative	1.59621
Gemmatimonadota	Legume/Grass	Podzol	Drought	Topsoil	2.9754	r-strategist	negative	1.67413
Gemmatimonadota	Brassica/Grass	Luvisol	Rainfall-fed	Topsoil	2.54485	r-strategist	negative	1.19263
Gemmatimonadota	Legume/Grass	Luvisol	Rainfall-fed	Topsoil	1.91345	r-strategist	negative	0.179716
Gemmatimonadota	Brassica/Grass	Phaeozem	Rainfall-fed	Topsoil	3.1009	r-strategist	negative	1.01871
Gemmatimonadota	Legume/Grass	Phaeozem	Rainfall-fed	Topsoil	2.69168	r-strategist	negative	1.3786
Gemmatimonadota	Brassica/Grass	Podzol	Rainfall-fed	Topsoil	3.16817	r-strategist	negative	-0.327723
Gemmatimonadota	Legume/Grass	Podzol	Rainfall-fed	Topsoil	2.93786	r-strategist	negative	1.20645
Methylomirabilota	Brassica/Grass	Luvisol	Rainfall-fed	Topsoil	1.58127	K-strategist	negative	0.919193
Methylomirabilota	Legume/Grass	Luvisol	Rainfall-fed	Topsoil	0.794371	K-strategist	negative	-0.607643
Methylomirabilota	Brassica/Grass	Phaeozem	Rainfall-fed	Topsoil	1.75712	K-strategist	negative	0.793862
Methylomirabilota	Legume/Grass	Phaeozem	Rainfall-fed	Topsoil	1.31316	K-strategist	negative	0.923683
Methylomirabilota	Brassica/Grass	Podzol	Rainfall-fed	Topsoil	1.33551	K-strategist	negative	0.387951
Methylomirabilota	Legume/Grass	Podzol	Rainfall-fed	Topsoil	1.10695	K-strategist	negative	1.81027
Methylomirabilota	Legume/Grass	Phaeozem	Drought	Topsoil	1.94218	K-strategist	negative	0.989889
Methylomirabilota	Brassica/Grass	Podzol	Drought	Topsoil	0.813944	K-strategist	negative	1.19138
Methylomirabilota	Legume/Grass	Podzol	Drought	Topsoil	0.98242	K-strategist	negative	1.9402
Methylomirabilota	Brassica/Grass	Luvisol	Drought	Subsoil	2.70776	K-strategist	negative	-0.374654
Methylomirabilota	Legume/Grass	Luvisol	Drought	Subsoil	3.78362	K-strategist	negative	-0.81439
Methylomirabilota	Brassica/Grass	Phaeozem	Drought	Subsoil	4.66576	K-strategist	negative	-0.260045
Methylomirabilota	Legume/Grass	Phaeozem	Drought	Subsoil	4.77113	K-strategist	negative	-1.24268
Methylomirabilota	Brassica/Grass	Podzol	Drought	Subsoil	2.30834	K-strategist	negative	0.0924341
Methylomirabilota	Legume/Grass	Podzol	Drought	Subsoil	1.96565	K-strategist	negative	0.0800232
Methylomirabilota	Brassica/Grass	Luvisol	Rainfall-fed	Subsoil	3.13294	K-strategist	negative	-0.151628
Methylomirabilota	Legume/Grass	Luvisol	Rainfall-fed	Subsoil	3.10198	K-strategist	negative	-0.999816
Methylomirabilota	Brassica/Grass	Phaeozem	Rainfall-fed	Subsoil	4.92754	K-strategist	negative	-2.10019
Methylomirabilota	Legume/Grass	Phaeozem	Rainfall-fed	Subsoil	4.61796	K-strategist	negative	-2.07821
Methylomirabilota	Brassica/Grass	Podzol	Rainfall-fed	Subsoil	3.50462	K-strategist	negative	-2.79257
Methylomirabilota	Legume/Grass	Podzol	Rainfall-fed	Subsoil	2.75376	K-strategist	negative	-1.31341
Methylomirabilota	Brassica/Grass	Luvisol	Drought	Topsoil	0.917088	K-strategist	negative	-0.594717
Methylomirabilota	Legume/Grass	Luvisol	Drought	Topsoil	0.849878	K-strategist	negative	-0.593873
Methylomirabilota	Brassica/Grass	Phaeozem	Drought	Topsoil	1.7048	K-strategist	negative	0.609045
Myxococcota	Legume/Grass	Podzol	Drought	Topsoil	1.79874	K-strategist	negative	1.55846
Myxococcota	Brassica/Grass	Luvisol	Rainfall-fed	Topsoil	2.33726	K-strategist	negative	0.909857
Myxococcota	Legume/Grass	Luvisol	Rainfall-fed	Topsoil	2.24802	K-strategist	negative	0.46499
Myxococcota	Brassica/Grass	Phaeozem	Rainfall-fed	Topsoil	1.67323	K-strategist	negative	0.292456
Myxococcota	Legume/Grass	Phaeozem	Rainfall-fed	Topsoil	1.61485	K-strategist	negative	0.791026
Myxococcota	Brassica/Grass	Podzol	Rainfall-fed	Topsoil	2.32477	K-strategist	negative	0.0369503
Myxococcota	Legume/Grass	Podzol	Rainfall-fed	Topsoil	1.63455	K-strategist	negative	1.20016
Myxococcota	Brassica/Grass	Luvisol	Rainfall-fed	Subsoil	2.81566	K-strategist	negative	-0.671249
Myxococcota	Legume/Grass	Luvisol	Rainfall-fed	Subsoil	2.70868	K-strategist	negative	-1.97473
Myxococcota	Brassica/Grass	Phaeozem	Rainfall-fed	Subsoil	1.53642	K-strategist	negative	-4.45396
Myxococcota	Brassica/Grass	Luvisol	Drought	Subsoil	2.78499	K-strategist	negative	-0.988406
Myxococcota	Legume/Grass	Luvisol	Drought	Subsoil	2.12633	K-strategist	negative	-1.16146
Myxococcota	Brassica/Grass	Phaeozem	Drought	Subsoil	1.76014	K-strategist	negative	-1.64434
Myxococcota	Legume/Grass	Phaeozem	Drought	Subsoil	1.25338	K-strategist	negative	-2.33333
Myxococcota	Brassica/Grass	Podzol	Drought	Subsoil	1.87489	K-strategist	negative	-1.45205
Myxococcota	Legume/Grass	Podzol	Drought	Subsoil	1.57268	K-strategist	negative	-1.58034
Myxococcota	Legume/Grass	Phaeozem	Drought	Topsoil	1.56578	K-strategist	negative	0.460131
Myxococcota	Brassica/Grass	Podzol	Drought	Topsoil	2.37003	K-strategist	negative	1.67545
Myxococcota	Legume/Grass	Phaeozem	Rainfall-fed	Subsoil	2.05228	K-strategist	negative	-4.04691
Myxococcota	Brassica/Grass	Podzol	Rainfall-fed	Subsoil	2.2661	K-strategist	negative	-3.54699
Myxococcota	Legume/Grass	Podzol	Rainfall-fed	Subsoil	1.86348	K-strategist	negative	-2.52484
Myxococcota	Brassica/Grass	Luvisol	Drought	Topsoil	1.93029	K-strategist	negative	0.0760893
Myxococcota	Legume/Grass	Luvisol	Drought	Topsoil	3.84624	K-strategist	negative	1.30525
Myxococcota	Brassica/Grass	Phaeozem	Drought	Topsoil	1.45481	K-strategist	negative	0.182946
Nitrospirota	Brassica/Grass	Luvisol	Drought	Subsoil	1.7126	K-strategist	negative	-0.673095
Nitrospirota	Legume/Grass	Luvisol	Drought	Subsoil	2.00615	K-strategist	negative	-0.827714
Nitrospirota	Brassica/Grass	Phaeozem	Drought	Subsoil	1.45351	K-strategist	negative	-0.428092
Nitrospirota	Legume/Grass	Phaeozem	Rainfall-fed	Topsoil	0.894147	K-strategist	negative	1.27182
Nitrospirota	Brassica/Grass	Podzol	Rainfall-fed	Topsoil	1.12799	K-strategist	negative	0.64088
Nitrospirota	Legume/Grass	Podzol	Rainfall-fed	Topsoil	0.625715	K-strategist	negative	1.57578
Nitrospirota	Legume/Grass	Podzol	Drought	Subsoil	0.664726	K-strategist	negative	-0.851995
Nitrospirota	Brassica/Grass	Luvisol	Rainfall-fed	Subsoil	1.75175	K-strategist	negative	-0.176581
Nitrospirota	Legume/Grass	Luvisol	Rainfall-fed	Subsoil	1.65654	K-strategist	negative	-1.05042
Nitrospirota	Brassica/Grass	Phaeozem	Rainfall-fed	Subsoil	1.68977	K-strategist	negative	-2.64107
Nitrospirota	Legume/Grass	Phaeozem	Rainfall-fed	Subsoil	1.37386	K-strategist	negative	-2.78226
Nitrospirota	Brassica/Grass	Podzol	Rainfall-fed	Subsoil	1.31586	K-strategist	negative	-2.95415
Nitrospirota	Legume/Grass	Phaeozem	Drought	Subsoil	1.31179	K-strategist	negative	-1.40201
Nitrospirota	Brassica/Grass	Podzol	Drought	Subsoil	1.61999	K-strategist	negative	0.108188
Nitrospirota	Legume/Grass	Luvisol	Drought	Topsoil	1.24323	K-strategist	negative	0.547529
Nitrospirota	Brassica/Grass	Phaeozem	Drought	Topsoil	0.996736	K-strategist	negative	1.13396
Nitrospirota	Legume/Grass	Phaeozem	Drought	Topsoil	0.796467	K-strategist	negative	0.980335
Nitrospirota	Brassica/Grass	Podzol	Drought	Topsoil	0.507299	K-strategist	negative	1.2861
Nitrospirota	Legume/Grass	Podzol	Drought	Topsoil	0.577353	K-strategist	negative	1.6335
Nitrospirota	Brassica/Grass	Luvisol	Rainfall-fed	Topsoil	1.10915	K-strategist	negative	0.913172
Nitrospirota	Legume/Grass	Luvisol	Rainfall-fed	Topsoil	0.9723	K-strategist	negative	0.181745
Nitrospirota	Legume/Grass	Podzol	Rainfall-fed	Subsoil	1.33396	K-strategist	negative	-1.50348
Nitrospirota	Brassica/Grass	Luvisol	Drought	Topsoil	1.05184	K-strategist	negative	0.0819224
Nitrospirota	Brassica/Grass	Phaeozem	Rainfall-fed	Topsoil	0.820294	K-strategist	negative	0.515355
Ca. Patescibacteria	Legume/Grass	Luvisol	Drought	Subsoil	0.772503	K-strategist	positive	-1.92184
Ca. Patescibacteria	Brassica/Grass	Phaeozem	Drought	Subsoil	0.132243	K-strategist	positive	-2.93518
Ca. Patescibacteria	Legume/Grass	Phaeozem	Drought	Subsoil	0.204053	K-strategist	positive	-2.14441
Ca. Patescibacteria	Brassica/Grass	Podzol	Drought	Subsoil	1.54189	K-strategist	positive	-2.38631
Ca. Patescibacteria	Legume/Grass	Podzol	Drought	Subsoil	0.775029	K-strategist	positive	-2.73658
Ca. Patescibacteria	Brassica/Grass	Luvisol	Rainfall-fed	Subsoil	0.876611	K-strategist	positive	0.22188
Ca. Patescibacteria	Legume/Grass	Luvisol	Rainfall-fed	Subsoil	0.831481	K-strategist	positive	-0.762577
Ca. Patescibacteria	Brassica/Grass	Phaeozem	Rainfall-fed	Subsoil	0.085417	K-strategist	positive	-4.85742
Ca. Patescibacteria	Brassica/Grass	Luvisol	Drought	Subsoil	1.28237	K-strategist	positive	-0.240778
Ca. Patescibacteria	Legume/Grass	Phaeozem	Rainfall-fed	Subsoil	0.154587	K-strategist	positive	-4.04048
Ca. Patescibacteria	Brassica/Grass	Podzol	Rainfall-fed	Subsoil	2.00119	K-strategist	positive	-3.97799
Ca. Patescibacteria	Legume/Grass	Podzol	Rainfall-fed	Subsoil	1.38374	K-strategist	positive	-3.00666
Ca. Patescibacteria	Brassica/Grass	Luvisol	Drought	Topsoil	0.977004	K-strategist	positive	1.25367
Ca. Patescibacteria	Legume/Grass	Luvisol	Drought	Topsoil	1.78584	K-strategist	positive	2.02932
Ca. Patescibacteria	Brassica/Grass	Phaeozem	Drought	Topsoil	0.123774	K-strategist	positive	-0.423546
Ca. Patescibacteria	Legume/Grass	Phaeozem	Drought	Topsoil	0.101387	K-strategist	positive	-0.51221
Ca. Patescibacteria	Brassica/Grass	Podzol	Drought	Topsoil	1.16135	K-strategist	positive	0.577975
Ca. Patescibacteria	Legume/Grass	Podzol	Drought	Topsoil	0.606746	K-strategist	positive	-0.502842
Ca. Patescibacteria	Brassica/Grass	Luvisol	Rainfall-fed	Topsoil	0.846168	K-strategist	positive	1.91467
Ca. Patescibacteria	Legume/Grass	Luvisol	Rainfall-fed	Topsoil	0.655353	K-strategist	positive	0.937046
Ca. Patescibacteria	Brassica/Grass	Phaeozem	Rainfall-fed	Topsoil	0.129752	K-strategist	positive	0.371056
Ca. Patescibacteria	Legume/Grass	Phaeozem	Rainfall-fed	Topsoil	0.075251	K-strategist	positive	0.368226
Ca. Patescibacteria	Brassica/Grass	Podzol	Rainfall-fed	Topsoil	1.41828	K-strategist	positive	-0.826155
Ca. Patescibacteria	Legume/Grass	Podzol	Rainfall-fed	Topsoil	0.978362	K-strategist	positive	0.357347
Planctomycetota	Legume/Grass	Phaeozem	Rainfall-fed	Subsoil	14.2188	K-strategist	negative	-4.05256
Planctomycetota	Brassica/Grass	Podzol	Rainfall-fed	Subsoil	10.204	K-strategist	negative	-4.70336
Planctomycetota	Legume/Grass	Podzol	Rainfall-fed	Subsoil	9.5875	K-strategist	negative	-3.0026
Planctomycetota	Legume/Grass	Phaeozem	Drought	Subsoil	10.9121	K-strategist	negative	-2.51271
Planctomycetota	Brassica/Grass	Podzol	Drought	Subsoil	10.3263	K-strategist	negative	-2.41704
Planctomycetota	Legume/Grass	Podzol	Drought	Subsoil	9.31281	K-strategist	negative	-1.82427
Planctomycetota	Brassica/Grass	Luvisol	Rainfall-fed	Subsoil	13.5128	K-strategist	negative	-0.889818
Planctomycetota	Legume/Grass	Luvisol	Rainfall-fed	Subsoil	15.0618	K-strategist	negative	-1.90169
Planctomycetota	Brassica/Grass	Phaeozem	Rainfall-fed	Subsoil	11.5374	K-strategist	negative	-4.32921
Planctomycetota	Brassica/Grass	Luvisol	Drought	Subsoil	15.341	K-strategist	negative	-1.19506
Planctomycetota	Legume/Grass	Luvisol	Drought	Subsoil	10.9894	K-strategist	negative	-1.1267
Planctomycetota	Brassica/Grass	Phaeozem	Drought	Subsoil	14.3876	K-strategist	negative	-1.41743
Planctomycetota	Brassica/Grass	Luvisol	Drought	Topsoil	19.9384	K-strategist	negative	0.481941
Planctomycetota	Legume/Grass	Luvisol	Drought	Topsoil	18.8328	K-strategist	negative	1.01368
Planctomycetota	Brassica/Grass	Phaeozem	Drought	Topsoil	19.311	K-strategist	negative	0.924635
Planctomycetota	Legume/Grass	Phaeozem	Drought	Topsoil	17.529	K-strategist	negative	0.965526
Planctomycetota	Brassica/Grass	Podzol	Drought	Topsoil	16.8233	K-strategist	negative	1.48275
Planctomycetota	Legume/Grass	Podzol	Drought	Topsoil	16.5919	K-strategist	negative	1.5806
Planctomycetota	Brassica/Grass	Luvisol	Rainfall-fed	Topsoil	19.0662	K-strategist	negative	0.944624
Planctomycetota	Legume/Grass	Luvisol	Rainfall-fed	Topsoil	18.9546	K-strategist	negative	0.408326
Planctomycetota	Brassica/Grass	Phaeozem	Rainfall-fed	Topsoil	19.6365	K-strategist	negative	0.687415
Planctomycetota	Legume/Grass	Phaeozem	Rainfall-fed	Topsoil	17.7804	K-strategist	negative	1.08731
Planctomycetota	Brassica/Grass	Podzol	Rainfall-fed	Topsoil	15.0256	K-strategist	negative	-0.381197
Planctomycetota	Legume/Grass	Podzol	Rainfall-fed	Topsoil	18.0601	K-strategist	negative	1.50339
Pseudomonadota	Brassica/Grass	Podzol	Rainfall-fed	Subsoil	16.4139	r/K-strategist	negative	-3.94703
Pseudomonadota	Legume/Grass	Podzol	Rainfall-fed	Subsoil	15.5478	r/K-strategist	negative	-2.57932
Pseudomonadota	Brassica/Grass	Luvisol	Drought	Topsoil	14.7507	r/K-strategist	negative	0.261514
Pseudomonadota	Legume/Grass	Luvisol	Drought	Topsoil	15.8746	r/K-strategist	negative	0.932168
Pseudomonadota	Brassica/Grass	Phaeozem	Drought	Topsoil	17.9261	r/K-strategist	negative	1.1288
Pseudomonadota	Legume/Grass	Luvisol	Rainfall-fed	Subsoil	13.797	r/K-strategist	negative	-1.96104
Pseudomonadota	Brassica/Grass	Phaeozem	Rainfall-fed	Subsoil	14.2754	r/K-strategist	negative	-3.85294
Pseudomonadota	Legume/Grass	Phaeozem	Rainfall-fed	Subsoil	15.1661	r/K-strategist	negative	-3.64939
Pseudomonadota	Brassica/Grass	Luvisol	Drought	Subsoil	14.8054	r/K-strategist	negative	-1.03851
Pseudomonadota	Legume/Grass	Luvisol	Drought	Subsoil	15.0604	r/K-strategist	negative	-1.08844
Pseudomonadota	Brassica/Grass	Phaeozem	Drought	Subsoil	14.6663	r/K-strategist	negative	-1.25376
Pseudomonadota	Legume/Grass	Phaeozem	Drought	Subsoil	15.752	r/K-strategist	negative	-2.31932
Pseudomonadota	Brassica/Grass	Podzol	Drought	Subsoil	17.4959	r/K-strategist	negative	-1.2706
Pseudomonadota	Legume/Grass	Podzol	Drought	Subsoil	18.7565	r/K-strategist	negative	-1.40412
Pseudomonadota	Brassica/Grass	Luvisol	Rainfall-fed	Subsoil	15.274	r/K-strategist	negative	-0.755174
Pseudomonadota	Legume/Grass	Phaeozem	Drought	Topsoil	17.2604	r/K-strategist	negative	1.24682
Pseudomonadota	Brassica/Grass	Podzol	Drought	Topsoil	18.8794	r/K-strategist	negative	1.82298
Pseudomonadota	Legume/Grass	Podzol	Drought	Topsoil	18.0382	r/K-strategist	negative	1.96923
Pseudomonadota	Brassica/Grass	Luvisol	Rainfall-fed	Topsoil	15.5655	r/K-strategist	negative	0.916939
Pseudomonadota	Legume/Grass	Luvisol	Rainfall-fed	Topsoil	14.8524	r/K-strategist	negative	0.303685
Pseudomonadota	Brassica/Grass	Phaeozem	Rainfall-fed	Topsoil	15.9339	r/K-strategist	negative	0.681578
Pseudomonadota	Legume/Grass	Phaeozem	Rainfall-fed	Topsoil	16.4442	r/K-strategist	negative	1.30452
Pseudomonadota	Brassica/Grass	Podzol	Rainfall-fed	Topsoil	15.0817	r/K-strategist	negative	-0.250298
Pseudomonadota	Legume/Grass	Podzol	Rainfall-fed	Topsoil	17.7356	r/K-strategist	negative	1.6331
Unclassified Unassigned	Brassica/Grass	Luvisol	Drought	Subsoil	2.03313	r/K-strategist	positive/negative	-0.601815
Unclassified Unassigned	Legume/Grass	Luvisol	Drought	Subsoil	3.27228	r/K-strategist	positive/negative	-1.60332
Unclassified Unassigned	Brassica/Grass	Phaeozem	Drought	Subsoil	8.13703	r/K-strategist	positive/negative	-0.901668
Unclassified Unassigned	Legume/Grass	Phaeozem	Drought	Subsoil	12.2622	r/K-strategist	positive/negative	-1.58774
Unclassified Unassigned	Brassica/Grass	Podzol	Drought	Subsoil	8.43942	r/K-strategist	positive/negative	0.919846
Unclassified Unassigned	Legume/Grass	Podzol	Drought	Subsoil	11.0168	r/K-strategist	positive/negative	0.355281
Unclassified Unassigned	Brassica/Grass	Luvisol	Rainfall-fed	Subsoil	0.868183	r/K-strategist	positive/negative	-0.843238
Unclassified Unassigned	Legume/Grass	Luvisol	Rainfall-fed	Subsoil	1.45054	r/K-strategist	positive/negative	-0.641476
Unclassified Unassigned	Brassica/Grass	Phaeozem	Rainfall-fed	Subsoil	9.83379	r/K-strategist	positive/negative	-3.47136
Unclassified Unassigned	Legume/Grass	Phaeozem	Rainfall-fed	Subsoil	4.57929	r/K-strategist	positive/negative	-3.76831
Unclassified Unassigned	Brassica/Grass	Podzol	Rainfall-fed	Subsoil	5.50621	r/K-strategist	positive/negative	-3.13296
Unclassified Unassigned	Legume/Grass	Podzol	Rainfall-fed	Subsoil	6.80309	r/K-strategist	positive/negative	-1.77158
Unclassified Unassigned	Brassica/Grass	Luvisol	Drought	Topsoil	1.73939	r/K-strategist	positive/negative	0.476525
Unclassified Unassigned	Legume/Grass	Luvisol	Drought	Topsoil	0.609854	r/K-strategist	positive/negative	0.285788
Unclassified Unassigned	Brassica/Grass	Phaeozem	Drought	Topsoil	3.85269	r/K-strategist	positive/negative	0.349542
Unclassified Unassigned	Legume/Grass	Phaeozem	Drought	Topsoil	10.8373	r/K-strategist	positive/negative	2.035
Unclassified Unassigned	Brassica/Grass	Podzol	Drought	Topsoil	2.59922	r/K-strategist	positive/negative	2.69836
Unclassified Unassigned	Legume/Grass	Podzol	Drought	Topsoil	3.99878	r/K-strategist	positive/negative	2.97311
Unclassified Unassigned	Brassica/Grass	Luvisol	Rainfall-fed	Topsoil	0.734305	r/K-strategist	positive/negative	-0.0194585
Unclassified Unassigned	Legume/Grass	Luvisol	Rainfall-fed	Topsoil	2.3139	r/K-strategist	positive/negative	0.933285
Unclassified Unassigned	Brassica/Grass	Phaeozem	Rainfall-fed	Topsoil	6.60186	r/K-strategist	positive/negative	0.12195
Unclassified Unassigned	Legume/Grass	Phaeozem	Rainfall-fed	Topsoil	10.1228	r/K-strategist	positive/negative	1.7137
Unclassified Unassigned	Brassica/Grass	Podzol	Rainfall-fed	Topsoil	6.4639	r/K-strategist	positive/negative	1.03601
Unclassified Unassigned	Legume/Grass	Podzol	Rainfall-fed	Topsoil	2.55588	r/K-strategist	positive/negative	1.38745
Verrucomicrobiota	Brassica/Grass	Luvisol	Drought	Subsoil	1.53168	K-strategist	negative	-1.14035
Verrucomicrobiota	Legume/Grass	Luvisol	Drought	Subsoil	1.97978	K-strategist	negative	-0.84723
Verrucomicrobiota	Brassica/Grass	Phaeozem	Drought	Subsoil	2.69573	K-strategist	negative	-1.8045
Verrucomicrobiota	Legume/Grass	Phaeozem	Drought	Subsoil	2.02211	K-strategist	negative	-2.84518
Verrucomicrobiota	Brassica/Grass	Podzol	Drought	Subsoil	3.34438	K-strategist	negative	-0.340324
Verrucomicrobiota	Legume/Grass	Podzol	Drought	Subsoil	3.59302	K-strategist	negative	0.044148
Verrucomicrobiota	Brassica/Grass	Luvisol	Rainfall-fed	Subsoil	1.53795	K-strategist	negative	-0.805602
Verrucomicrobiota	Legume/Grass	Luvisol	Rainfall-fed	Subsoil	1.61838	K-strategist	negative	-1.72632
Verrucomicrobiota	Brassica/Grass	Phaeozem	Rainfall-fed	Subsoil	2.72963	K-strategist	negative	-4.09653
Verrucomicrobiota	Legume/Grass	Phaeozem	Rainfall-fed	Subsoil	2.47786	K-strategist	negative	-4.18353
Verrucomicrobiota	Brassica/Grass	Podzol	Rainfall-fed	Subsoil	4.08001	K-strategist	negative	-2.20994
Verrucomicrobiota	Legume/Grass	Podzol	Rainfall-fed	Subsoil	4.34141	K-strategist	negative	-0.596154
Verrucomicrobiota	Brassica/Grass	Luvisol	Drought	Topsoil	1.94991	K-strategist	negative	0.69963
Verrucomicrobiota	Legume/Grass	Luvisol	Drought	Topsoil	1.9247	K-strategist	negative	1.01447
Verrucomicrobiota	Brassica/Grass	Phaeozem	Drought	Topsoil	2.66564	K-strategist	negative	0.195237
Verrucomicrobiota	Legume/Grass	Phaeozem	Drought	Topsoil	2.10184	K-strategist	negative	0.0861282
Verrucomicrobiota	Brassica/Grass	Podzol	Drought	Topsoil	3.21715	K-strategist	negative	2.48671
Verrucomicrobiota	Legume/Grass	Podzol	Drought	Topsoil	3.22916	K-strategist	negative	2.58719
Verrucomicrobiota	Brassica/Grass	Luvisol	Rainfall-fed	Topsoil	1.87398	K-strategist	negative	1.08552
Verrucomicrobiota	Legume/Grass	Luvisol	Rainfall-fed	Topsoil	2.00816	K-strategist	negative	0.507239
Verrucomicrobiota	Brassica/Grass	Phaeozem	Rainfall-fed	Topsoil	3.41511	K-strategist	negative	0.419235
Verrucomicrobiota	Legume/Grass	Phaeozem	Rainfall-fed	Topsoil	2.17717	K-strategist	negative	0.231475
Verrucomicrobiota	Brassica/Grass	Podzol	Rainfall-fed	Topsoil	3.96055	K-strategist	negative	1.40178
Verrucomicrobiota	Legume/Grass	Podzol	Rainfall-fed	Topsoil	3.6905	K-strategist	negative	2.98682
Supplementary Table S4c
Metadata comprising of differential abundance of 16S rRNA gene copies for bacterial phyla quantified for treatment cover crop variations (Legume/Grass and Brassica/Grass) against Fallow for the samples from different sampling sites, depth and moisture conditions
Phylum	Variation	Soil_type	Condition	Relative_abundance_in_per_cent	Strategists	Differential_abundance
Acidobacteriota	Brassica/Grass	Phaeozem	Rainfall-fed	12.6216	K-strategist	-0.0233071
Acidobacteriota	Legume/Grass	Podzol	Drought	14.4435	K-strategist	3.63816
Acidobacteriota	Brassica/Grass	Phaeozem	Drought	13.0914	K-strategist	1.25863
Acidobacteriota	Legume/Grass	Luvisol	Rainfall-fed	14.1964	K-strategist	-0.740975
Acidobacteriota	Brassica/Grass	Podzol	Rainfall-fed	13.4103	K-strategist	2.30058
Acidobacteriota	Legume/Grass	Podzol	Rainfall-fed	13.38	K-strategist	2.27026
Acidobacteriota	Brassica/Grass	Luvisol	Drought	13.5538	K-strategist	-1.16496
Acidobacteriota	Legume/Grass	Phaeozem	Rainfall-fed	12.404	K-strategist	-0.2409
Acidobacteriota	Brassica/Grass	Podzol	Drought	13.0934	K-strategist	2.28798
Acidobacteriota	Legume/Grass	Phaeozem	Drought	13.4431	K-strategist	1.61034
Acidobacteriota	Brassica/Grass	Luvisol	Rainfall-fed	13.8763	K-strategist	-1.06104
Acidobacteriota	Legume/Grass	Luvisol	Drought	13.6285	K-strategist	-1.09025
Actinomycetota	Legume/Grass	Luvisol	Drought	9.29857	K-strategist	-1.78003
Actinomycetota	Legume/Grass	Podzol	Drought	13.8005	K-strategist	-3.04315
Actinomycetota	Brassica/Grass	Phaeozem	Drought	14.9028	K-strategist	3.29037
Actinomycetota	Legume/Grass	Phaeozem	Drought	14.9622	K-strategist	3.34981
Actinomycetota	Brassica/Grass	Luvisol	Rainfall-fed	9.00102	K-strategist	-2.77956
Actinomycetota	Brassica/Grass	Luvisol	Drought	10.405	K-strategist	-0.673612
Actinomycetota	Legume/Grass	Podzol	Rainfall-fed	10.6715	K-strategist	-1.57408
Actinomycetota	Brassica/Grass	Podzol	Drought	10.1783	K-strategist	-6.66533
Actinomycetota	Legume/Grass	Phaeozem	Rainfall-fed	16.9346	K-strategist	5.05404
Actinomycetota	Legume/Grass	Luvisol	Rainfall-fed	10.2846	K-strategist	-1.49597
Actinomycetota	Brassica/Grass	Podzol	Rainfall-fed	9.49019	K-strategist	-2.75537
Actinomycetota	Brassica/Grass	Phaeozem	Rainfall-fed	15.0834	K-strategist	3.20281
Bacillota	Legume/Grass	Luvisol	Drought	5.24389	r-strategist	-2.76793
Bacillota	Brassica/Grass	Phaeozem	Drought	4.79873	r-strategist	1.13168
Bacillota	Brassica/Grass	Luvisol	Drought	4.79854	r-strategist	-3.21328
Bacillota	Legume/Grass	Phaeozem	Drought	3.93932	r-strategist	0.272274
Bacillota	Brassica/Grass	Luvisol	Rainfall-fed	5.54679	r-strategist	-3.25066
Bacillota	Legume/Grass	Luvisol	Rainfall-fed	7.80762	r-strategist	-0.989828
Bacillota	Brassica/Grass	Podzol	Rainfall-fed	5.59008	r-strategist	-1.69274
Bacillota	Brassica/Grass	Podzol	Drought	6.33669	r-strategist	0.762715
Bacillota	Legume/Grass	Podzol	Drought	6.24526	r-strategist	0.671284
Bacillota	Legume/Grass	Phaeozem	Rainfall-fed	5.62694	r-strategist	0.0241598
Bacillota	Brassica/Grass	Phaeozem	Rainfall-fed	4.25357	r-strategist	-1.34921
Bacillota	Legume/Grass	Podzol	Rainfall-fed	6.70543	r-strategist	-0.577392
Bacteroidota	Brassica/Grass	Phaeozem	Rainfall-fed	2.32935	r-strategist	-0.614346
Bacteroidota	Legume/Grass	Podzol	Drought	3.26778	r-strategist	-0.545045
Bacteroidota	Legume/Grass	Phaeozem	Rainfall-fed	2.28994	r-strategist	-0.653749
Bacteroidota	Legume/Grass	Phaeozem	Drought	3.20004	r-strategist	-0.607401
Bacteroidota	Brassica/Grass	Luvisol	Rainfall-fed	7.24272	r-strategist	2.88091
Bacteroidota	Brassica/Grass	Phaeozem	Drought	2.15753	r-strategist	-1.64991
Bacteroidota	Legume/Grass	Podzol	Rainfall-fed	3.56487	r-strategist	-0.575997
Bacteroidota	Brassica/Grass	Luvisol	Drought	5.8719	r-strategist	1.77091
Bacteroidota	Brassica/Grass	Podzol	Drought	3.53986	r-strategist	-0.27297
Bacteroidota	Brassica/Grass	Podzol	Rainfall-fed	3.89082	r-strategist	-0.250043
Bacteroidota	Legume/Grass	Luvisol	Rainfall-fed	4.26352	r-strategist	-0.0982872
Bacteroidota	Legume/Grass	Luvisol	Drought	6.35465	r-strategist	2.25365
Bdellovibrionota	Legume/Grass	Podzol	Drought	0.235089	K-strategist	-0.0477121
Bdellovibrionota	Legume/Grass	Luvisol	Drought	0.240659	K-strategist	0.0471312
Bdellovibrionota	Brassica/Grass	Luvisol	Drought	0.398531	K-strategist	0.205003
Bdellovibrionota	Brassica/Grass	Luvisol	Rainfall-fed	0.191695	K-strategist	0.00496974
Bdellovibrionota	Brassica/Grass	Podzol	Drought	0.411152	K-strategist	0.128351
Bdellovibrionota	Brassica/Grass	Podzol	Rainfall-fed	0.630564	K-strategist	0.366046
Bdellovibrionota	Legume/Grass	Podzol	Rainfall-fed	0.484025	K-strategist	0.219507
Bdellovibrionota	Brassica/Grass	Phaeozem	Rainfall-fed	0.108154	K-strategist	0.0214033
Bdellovibrionota	Legume/Grass	Phaeozem	Rainfall-fed	0.0780465	K-strategist	-0.00870459
Bdellovibrionota	Brassica/Grass	Phaeozem	Drought	0.0824006	K-strategist	-0.0733988
Bdellovibrionota	Legume/Grass	Phaeozem	Drought	0.0535011	K-strategist	-0.102298
Bdellovibrionota	Legume/Grass	Luvisol	Rainfall-fed	0.21171	K-strategist	0.0249847
Chloroflexota	Legume/Grass	Podzol	Rainfall-fed	1.72895	K-strategist	-1.24156
Chloroflexota	Brassica/Grass	Phaeozem	Rainfall-fed	2.79291	K-strategist	-0.754771
Chloroflexota	Legume/Grass	Phaeozem	Rainfall-fed	2.44524	K-strategist	-1.10245
Chloroflexota	Legume/Grass	Podzol	Drought	1.39582	K-strategist	-2.17183
Chloroflexota	Brassica/Grass	Phaeozem	Drought	2.98408	K-strategist	-0.354804
Chloroflexota	Legume/Grass	Phaeozem	Drought	2.58894	K-strategist	-0.749941
Chloroflexota	Brassica/Grass	Luvisol	Rainfall-fed	3.62789	K-strategist	-0.605018
Chloroflexota	Brassica/Grass	Podzol	Rainfall-fed	1.31702	K-strategist	-1.65348
Chloroflexota	Brassica/Grass	Luvisol	Drought	3.32858	K-strategist	-0.457241
Chloroflexota	Legume/Grass	Luvisol	Drought	3.35812	K-strategist	-0.427698
Chloroflexota	Brassica/Grass	Podzol	Drought	1.552	K-strategist	-2.01565
Chloroflexota	Legume/Grass	Luvisol	Rainfall-fed	3.92423	K-strategist	-0.308672
Desulfobacterota	Brassica/Grass	Luvisol	Drought	1.53501	K-strategist	-0.0473335
Desulfobacterota	Legume/Grass	Luvisol	Drought	1.60725	K-strategist	0.0249005
Desulfobacterota	Legume/Grass	Podzol	Drought	0.994472	K-strategist	0.204719
Desulfobacterota	Brassica/Grass	Phaeozem	Drought	1.7483	K-strategist	0.166199
Desulfobacterota	Brassica/Grass	Podzol	Drought	1.26877	K-strategist	0.479014
Desulfobacterota	Legume/Grass	Phaeozem	Drought	1.37962	K-strategist	-0.202485
Desulfobacterota	Brassica/Grass	Luvisol	Rainfall-fed	1.78715	K-strategist	0.0606428
Desulfobacterota	Legume/Grass	Luvisol	Rainfall-fed	1.66502	K-strategist	-0.0614831
Desulfobacterota	Brassica/Grass	Podzol	Rainfall-fed	1.35633	K-strategist	0.713726
Desulfobacterota	Legume/Grass	Podzol	Rainfall-fed	1.17941	K-strategist	0.536804
Desulfobacterota	Brassica/Grass	Phaeozem	Rainfall-fed	1.57286	K-strategist	-0.0470404
Desulfobacterota	Legume/Grass	Phaeozem	Rainfall-fed	1.88184	K-strategist	0.261948
Ca. Dormibacteria	Legume/Grass	Podzol	Rainfall-fed	6.13129	K-strategist	2.59741
Ca. Dormibacteria	Brassica/Grass	Phaeozem	Rainfall-fed	0.95135	K-strategist	0.556722
Ca. Dormibacteria	Legume/Grass	Phaeozem	Rainfall-fed	0.302075	K-strategist	-0.0925533
Ca. Dormibacteria	Legume/Grass	Podzol	Drought	3.81689	K-strategist	2.00317
Ca. Dormibacteria	Legume/Grass	Phaeozem	Drought	0.330202	K-strategist	0.030939
Ca. Dormibacteria	Brassica/Grass	Luvisol	Rainfall-fed	0.459879	K-strategist	-0.283022
Ca. Dormibacteria	Legume/Grass	Luvisol	Rainfall-fed	0.542377	K-strategist	-0.200524
Ca. Dormibacteria	Brassica/Grass	Podzol	Rainfall-fed	4.84714	K-strategist	1.31327
Ca. Dormibacteria	Brassica/Grass	Luvisol	Drought	0.356086	K-strategist	-0.232875
Ca. Dormibacteria	Legume/Grass	Luvisol	Drought	0.570059	K-strategist	-0.0189014
Ca. Dormibacteria	Brassica/Grass	Podzol	Drought	4.562	K-strategist	2.74829
Ca. Dormibacteria	Brassica/Grass	Phaeozem	Drought	0.530919	K-strategist	0.231656
Elusimicrobiota	Legume/Grass	Podzol	Rainfall-fed	0.381982	K-strategist	0.146024
Elusimicrobiota	Brassica/Grass	Phaeozem	Rainfall-fed	0.0505608	K-strategist	-0.0199514
Elusimicrobiota	Legume/Grass	Phaeozem	Rainfall-fed	0.0651536	K-strategist	-0.00535857
Elusimicrobiota	Legume/Grass	Podzol	Drought	0.217588	K-strategist	-0.27532
Elusimicrobiota	Brassica/Grass	Phaeozem	Drought	0.0516576	K-strategist	-0.0705918
Elusimicrobiota	Legume/Grass	Phaeozem	Drought	0.0806504	K-strategist	-0.041599
Elusimicrobiota	Brassica/Grass	Luvisol	Rainfall-fed	0.291329	K-strategist	0.087453
Elusimicrobiota	Legume/Grass	Luvisol	Rainfall-fed	0.189918	K-strategist	-0.0139572
Elusimicrobiota	Brassica/Grass	Podzol	Rainfall-fed	0.696727	K-strategist	0.460768
Elusimicrobiota	Brassica/Grass	Luvisol	Drought	0.461277	K-strategist	0.211484
Elusimicrobiota	Legume/Grass	Luvisol	Drought	0.350213	K-strategist	0.10042
Elusimicrobiota	Brassica/Grass	Podzol	Drought	0.423508	K-strategist	-0.0693997
Gemmatimonadota	Legume/Grass	Podzol	Rainfall-fed	3.29334	r-strategist	0.325204
Gemmatimonadota	Legume/Grass	Luvisol	Drought	4.18658	r-strategist	0.500679
Gemmatimonadota	Brassica/Grass	Podzol	Drought	3.24124	r-strategist	0.474793
Gemmatimonadota	Legume/Grass	Podzol	Drought	2.44022	r-strategist	-0.326224
Gemmatimonadota	Brassica/Grass	Phaeozem	Drought	3.50935	r-strategist	0.608428
Gemmatimonadota	Legume/Grass	Phaeozem	Drought	2.87786	r-strategist	-0.0230583
Gemmatimonadota	Brassica/Grass	Luvisol	Rainfall-fed	4.07868	r-strategist	1.19662
Gemmatimonadota	Legume/Grass	Luvisol	Rainfall-fed	4.14177	r-strategist	1.25972
Gemmatimonadota	Brassica/Grass	Podzol	Rainfall-fed	2.945	r-strategist	-0.023142
Gemmatimonadota	Brassica/Grass	Luvisol	Drought	3.58515	r-strategist	-0.100755
Gemmatimonadota	Brassica/Grass	Phaeozem	Rainfall-fed	4.0544	r-strategist	0.697851
Gemmatimonadota	Legume/Grass	Phaeozem	Rainfall-fed	3.3613	r-strategist	0.00474487
Methylomirabilota	Brassica/Grass	Luvisol	Drought	2.11087	K-strategist	-0.103548
Methylomirabilota	Brassica/Grass	Podzol	Drought	1.81021	K-strategist	0.820213
Methylomirabilota	Legume/Grass	Podzol	Drought	1.6379	K-strategist	0.64791
Methylomirabilota	Legume/Grass	Luvisol	Drought	2.68346	K-strategist	0.469045
Methylomirabilota	Legume/Grass	Phaeozem	Drought	3.71028	K-strategist	0.401958
Methylomirabilota	Brassica/Grass	Luvisol	Rainfall-fed	2.61572	K-strategist	0.232948
Methylomirabilota	Legume/Grass	Luvisol	Rainfall-fed	2.33278	K-strategist	-0.0499913
Methylomirabilota	Brassica/Grass	Podzol	Rainfall-fed	2.78159	K-strategist	1.06876
Methylomirabilota	Legume/Grass	Podzol	Rainfall-fed	2.20482	K-strategist	0.491998
Methylomirabilota	Brassica/Grass	Phaeozem	Rainfall-fed	3.87074	K-strategist	0.361657
Methylomirabilota	Legume/Grass	Phaeozem	Rainfall-fed	3.20161	K-strategist	-0.307465
Methylomirabilota	Brassica/Grass	Phaeozem	Drought	3.67877	K-strategist	0.37045
Myxococcota	Brassica/Grass	Luvisol	Drought	2.50009	K-strategist	0.412691
Myxococcota	Brassica/Grass	Phaeozem	Rainfall-fed	1.58202	K-strategist	-0.485383
Myxococcota	Legume/Grass	Phaeozem	Rainfall-fed	1.86481	K-strategist	-0.202599
Myxococcota	Legume/Grass	Podzol	Drought	1.64803	K-strategist	-0.087374
Myxococcota	Brassica/Grass	Phaeozem	Drought	1.65836	K-strategist	-0.937589
Myxococcota	Legume/Grass	Phaeozem	Drought	1.37053	K-strategist	-1.22542
Myxococcota	Brassica/Grass	Luvisol	Rainfall-fed	2.65619	K-strategist	0.52217
Myxococcota	Legume/Grass	Luvisol	Rainfall-fed	2.55512	K-strategist	0.4211
Myxococcota	Brassica/Grass	Podzol	Rainfall-fed	2.28566	K-strategist	0.762683
Myxococcota	Legume/Grass	Luvisol	Drought	2.7713	K-strategist	0.683894
Myxococcota	Brassica/Grass	Podzol	Drought	2.03993	K-strategist	0.304526
Myxococcota	Legume/Grass	Podzol	Rainfall-fed	1.78717	K-strategist	0.264195
Nitrospirota	Brassica/Grass	Luvisol	Drought	1.49235	K-strategist	0.0349653
Nitrospirota	Brassica/Grass	Podzol	Drought	1.2491	K-strategist	0.555933
Nitrospirota	Legume/Grass	Podzol	Drought	0.635602	K-strategist	-0.0575608
Nitrospirota	Legume/Grass	Luvisol	Drought	1.72005	K-strategist	0.262673
Nitrospirota	Legume/Grass	Phaeozem	Drought	1.11854	K-strategist	-0.041951
Nitrospirota	Brassica/Grass	Luvisol	Rainfall-fed	1.53755	K-strategist	0.319305
Nitrospirota	Brassica/Grass	Phaeozem	Drought	1.30125	K-strategist	0.140758
Nitrospirota	Legume/Grass	Luvisol	Rainfall-fed	1.42846	K-strategist	0.210213
Nitrospirota	Brassica/Grass	Podzol	Rainfall-fed	1.25324	K-strategist	0.692078
Nitrospirota	Legume/Grass	Podzol	Rainfall-fed	1.09788	K-strategist	0.536721
Nitrospirota	Brassica/Grass	Phaeozem	Rainfall-fed	1.39994	K-strategist	0.0289063
Nitrospirota	Legume/Grass	Phaeozem	Rainfall-fed	1.16827	K-strategist	-0.202768
Ca. Patescibacteria	Brassica/Grass	Luvisol	Drought	1.18058	K-strategist	0.389092
Ca. Patescibacteria	Legume/Grass	Luvisol	Drought	1.15251	K-strategist	0.361019
Ca. Patescibacteria	Brassica/Grass	Podzol	Drought	1.41504	K-strategist	-0.975805
Ca. Patescibacteria	Legume/Grass	Podzol	Drought	0.718935	K-strategist	-1.67191
Ca. Patescibacteria	Brassica/Grass	Phaeozem	Drought	0.12942	K-strategist	-0.170685
Ca. Patescibacteria	Legume/Grass	Phaeozem	Drought	0.165553	K-strategist	-0.134552
Ca. Patescibacteria	Brassica/Grass	Luvisol	Rainfall-fed	0.866464	K-strategist	0.329332
Ca. Patescibacteria	Legume/Grass	Luvisol	Rainfall-fed	0.772771	K-strategist	0.23564
Ca. Patescibacteria	Brassica/Grass	Podzol	Rainfall-fed	1.80689	K-strategist	0.0621615
Ca. Patescibacteria	Legume/Grass	Podzol	Rainfall-fed	1.24861	K-strategist	-0.496111
Ca. Patescibacteria	Brassica/Grass	Phaeozem	Rainfall-fed	0.100195	K-strategist	-0.054557
Ca. Patescibacteria	Legume/Grass	Phaeozem	Rainfall-fed	0.120586	K-strategist	-0.0341665
Planctomycetota	Brassica/Grass	Luvisol	Drought	16.8734	K-strategist	0.658914
Planctomycetota	Legume/Grass	Luvisol	Drought	13.9307	K-strategist	-2.28386
Planctomycetota	Brassica/Grass	Podzol	Drought	12.492	K-strategist	-3.02192
Planctomycetota	Legume/Grass	Podzol	Drought	11.7392	K-strategist	-3.77471
Planctomycetota	Brassica/Grass	Phaeozem	Drought	16.0287	K-strategist	-1.43619
Planctomycetota	Legume/Grass	Phaeozem	Drought	13.3934	K-strategist	-4.07147
Planctomycetota	Brassica/Grass	Podzol	Rainfall-fed	11.8112	K-strategist	-1.53012
Planctomycetota	Brassica/Grass	Luvisol	Rainfall-fed	15.364	K-strategist	-0.0674167
Planctomycetota	Legume/Grass	Luvisol	Rainfall-fed	16.3594	K-strategist	0.928067
Planctomycetota	Legume/Grass	Podzol	Rainfall-fed	12.4117	K-strategist	-0.929631
Planctomycetota	Brassica/Grass	Phaeozem	Rainfall-fed	14.2371	K-strategist	-3.57176
Planctomycetota	Legume/Grass	Phaeozem	Rainfall-fed	15.7452	K-strategist	-2.06364
Pseudomonadota	Legume/Grass	Podzol	Drought	18.5171	r or K-strategist	0.444701
Pseudomonadota	Brassica/Grass	Phaeozem	Rainfall-fed	14.8282	r or K-strategist	-0.339607
Pseudomonadota	Legume/Grass	Phaeozem	Rainfall-fed	15.7139	r or K-strategist	0.546031
Pseudomonadota	Brassica/Grass	Podzol	Drought	17.957	r or K-strategist	-0.11533
Pseudomonadota	Brassica/Grass	Phaeozem	Drought	15.7529	r or K-strategist	0.580361
Pseudomonadota	Legume/Grass	Phaeozem	Drought	16.3177	r or K-strategist	1.14511
Pseudomonadota	Brassica/Grass	Luvisol	Rainfall-fed	15.3712	r or K-strategist	1.18101
Pseudomonadota	Legume/Grass	Luvisol	Rainfall-fed	14.1488	r or K-strategist	-0.0414095
Pseudomonadota	Brassica/Grass	Podzol	Rainfall-fed	15.9698	r or K-strategist	-4.502
Pseudomonadota	Legume/Grass	Podzol	Rainfall-fed	16.2771	r or K-strategist	-4.19475
Pseudomonadota	Brassica/Grass	Luvisol	Drought	14.7872	r or K-strategist	-0.0714583
Pseudomonadota	Legume/Grass	Luvisol	Drought	15.3657	r or K-strategist	0.507103
Unclassified Unassigned	Brassica/Grass	Luvisol	Drought	1.93522	r or K-strategist	-0.168786
Unclassified Unassigned	Legume/Grass	Luvisol	Drought	2.27387	r or K-strategist	0.169867
Unclassified Unassigned	Brassica/Grass	Podzol	Drought	6.49269	r or K-strategist	3.63419
Unclassified Unassigned	Legume/Grass	Podzol	Drought	8.67743	r or K-strategist	5.81894
Unclassified Unassigned	Brassica/Grass	Phaeozem	Drought	6.70892	r or K-strategist	0.155022
Unclassified Unassigned	Legume/Grass	Phaeozem	Drought	11.7279	r or K-strategist	5.17401
Unclassified Unassigned	Brassica/Grass	Luvisol	Rainfall-fed	0.823557	r or K-strategist	-1.57129
Unclassified Unassigned	Legume/Grass	Luvisol	Rainfall-fed	1.73833	r or K-strategist	-0.656519
Unclassified Unassigned	Brassica/Grass	Podzol	Rainfall-fed	5.82544	r or K-strategist	-0.104054
Unclassified Unassigned	Legume/Grass	Podzol	Rainfall-fed	5.38735	r or K-strategist	-0.542143
Unclassified Unassigned	Brassica/Grass	Phaeozem	Rainfall-fed	8.75648	r or K-strategist	3.97016
Unclassified Unassigned	Legume/Grass	Phaeozem	Rainfall-fed	6.95506	r or K-strategist	2.16874
Verrucomicrobiota	Brassica/Grass	Luvisol	Drought	1.67109	K-strategist	0.134815
Verrucomicrobiota	Legume/Grass	Luvisol	Drought	1.95912	K-strategist	0.422848
Verrucomicrobiota	Brassica/Grass	Podzol	Drought	3.30197	K-strategist	1.18605
Verrucomicrobiota	Legume/Grass	Podzol	Drought	3.47173	K-strategist	1.35582
Verrucomicrobiota	Brassica/Grass	Phaeozem	Drought	2.6857	K-strategist	-1.06426
Verrucomicrobiota	Legume/Grass	Phaeozem	Drought	2.05201	K-strategist	-1.69795
Verrucomicrobiota	Brassica/Grass	Luvisol	Rainfall-fed	1.64996	K-strategist	-0.0400519
Verrucomicrobiota	Legume/Grass	Luvisol	Rainfall-fed	1.74831	K-strategist	0.058299
Verrucomicrobiota	Brassica/Grass	Podzol	Rainfall-fed	4.04019	K-strategist	2.63286
Verrucomicrobiota	Legume/Grass	Podzol	Rainfall-fed	4.12444	K-strategist	2.71711
Verrucomicrobiota	Brassica/Grass	Phaeozem	Rainfall-fed	2.95812	K-strategist	-0.446868
Verrucomicrobiota	Legume/Grass	Phaeozem	Rainfall-fed	2.34899	K-strategist	-1.056
Supplementary Table S4d
Metadata comprising of total abundance of 16S rRNA gene copies for each bacterial phyla quantified for the samples from different sampling sites, depth and moisture conditions and cover crop variation conditions
Variation	Soil_type	Condition	Depth	Phylum	Absolute_16S-rRNA_copies_per_g_soil
Brassica/Grass	Luvisol	Drought	Topsoil (0-30 cm)	Acidobacteriota	1.66829e+08
Fallow	Luvisol	Drought	Topsoil (0-30 cm)	Acidobacteriota	2.12177e+08
Legume/Grass	Luvisol	Drought	Topsoil (0-30 cm)	Acidobacteriota	2.44519e+08
Brassica/Grass	Podzol	Drought	Topsoil (0-30 cm)	Acidobacteriota	1.94882e+08
Fallow	Podzol	Drought	Topsoil (0-30 cm)	Acidobacteriota	6.8951e+07
Legume/Grass	Podzol	Drought	Topsoil (0-30 cm)	Acidobacteriota	2.35753e+08
Brassica/Grass	Phaeozem	Drought	Topsoil (0-30 cm)	Acidobacteriota	2.64539e+08
Fallow	Phaeozem	Drought	Topsoil (0-30 cm)	Acidobacteriota	2.60661e+08
Legume/Grass	Phaeozem	Drought	Topsoil (0-30 cm)	Acidobacteriota	2.67502e+08
Brassica/Grass	Luvisol	Rainfall-fed	Topsoil (0-30 cm)	Acidobacteriota	3.27095e+08
Fallow	Luvisol	Rainfall-fed	Topsoil (0-30 cm)	Acidobacteriota	2.41108e+08
Legume/Grass	Luvisol	Rainfall-fed	Topsoil (0-30 cm)	Acidobacteriota	2.11002e+08
Brassica/Grass	Podzol	Rainfall-fed	Topsoil (0-30 cm)	Acidobacteriota	6.70844e+07
Fallow	Podzol	Rainfall-fed	Topsoil (0-30 cm)	Acidobacteriota	1.16319e+08
Legume/Grass	Podzol	Rainfall-fed	Topsoil (0-30 cm)	Acidobacteriota	2.20194e+08
Brassica/Grass	Phaeozem	Rainfall-fed	Topsoil (0-30 cm)	Acidobacteriota	2.2071e+08
Fallow	Phaeozem	Rainfall-fed	Topsoil (0-30 cm)	Acidobacteriota	2.61851e+08
Legume/Grass	Phaeozem	Rainfall-fed	Topsoil (0-30 cm)	Acidobacteriota	2.90791e+08
Brassica/Grass	Luvisol	Drought	Subsoil (30-60 cm)	Acidobacteriota	1.34229e+08
Fallow	Luvisol	Drought	Subsoil (30-60 cm)	Acidobacteriota	1.547e+08
Legume/Grass	Luvisol	Drought	Subsoil (30-60 cm)	Acidobacteriota	1.41882e+08
Brassica/Grass	Podzol	Drought	Subsoil (30-60 cm)	Acidobacteriota	4.7634e+07
Fallow	Podzol	Drought	Subsoil (30-60 cm)	Acidobacteriota	6.75403e+07
Legume/Grass	Podzol	Drought	Subsoil (30-60 cm)	Acidobacteriota	4.70168e+07
Brassica/Grass	Phaeozem	Drought	Subsoil (30-60 cm)	Acidobacteriota	4.92843e+07
Fallow	Phaeozem	Drought	Subsoil (30-60 cm)	Acidobacteriota	1.78082e+07
Legume/Grass	Phaeozem	Drought	Subsoil (30-60 cm)	Acidobacteriota	3.89076e+07
Brassica/Grass	Luvisol	Rainfall-fed	Subsoil (30-60 cm)	Acidobacteriota	1.62787e+08
Fallow	Luvisol	Rainfall-fed	Subsoil (30-60 cm)	Acidobacteriota	1.26949e+08
Legume/Grass	Luvisol	Rainfall-fed	Subsoil (30-60 cm)	Acidobacteriota	7.9752e+07
Brassica/Grass	Podzol	Rainfall-fed	Subsoil (30-60 cm)	Acidobacteriota	9.97496e+06
Fallow	Podzol	Rainfall-fed	Subsoil (30-60 cm)	Acidobacteriota	1.77096e+07
Legume/Grass	Podzol	Rainfall-fed	Subsoil (30-60 cm)	Acidobacteriota	2.75027e+07
Brassica/Grass	Phaeozem	Rainfall-fed	Subsoil (30-60 cm)	Acidobacteriota	1.8079e+07
Fallow	Phaeozem	Rainfall-fed	Subsoil (30-60 cm)	Acidobacteriota	1.98407e+07
Legume/Grass	Phaeozem	Rainfall-fed	Subsoil (30-60 cm)	Acidobacteriota	1.28326e+07
Brassica/Grass	Luvisol	Drought	Subsoil (60-90 cm)	Acidobacteriota	2.52765e+07
Fallow	Luvisol	Drought	Subsoil (60-90 cm)	Acidobacteriota	6.21195e+07
Legume/Grass	Luvisol	Drought	Subsoil (60-90 cm)	Acidobacteriota	1.40118e+06
Brassica/Grass	Podzol	Drought	Subsoil (60-90 cm)	Acidobacteriota	5.94525e+06
Fallow	Podzol	Drought	Subsoil (60-90 cm)	Acidobacteriota	0
Legume/Grass	Podzol	Drought	Subsoil (60-90 cm)	Acidobacteriota	9.50419e+06
Brassica/Grass	Phaeozem	Drought	Subsoil (60-90 cm)	Acidobacteriota	5.30648e+07
Fallow	Phaeozem	Drought	Subsoil (60-90 cm)	Acidobacteriota	6.98763e+06
Legume/Grass	Phaeozem	Drought	Subsoil (60-90 cm)	Acidobacteriota	3.51607e+06
Brassica/Grass	Luvisol	Rainfall-fed	Subsoil (60-90 cm)	Acidobacteriota	3.48193e+07
Fallow	Luvisol	Rainfall-fed	Subsoil (60-90 cm)	Acidobacteriota	4.33005e+06
Legume/Grass	Luvisol	Rainfall-fed	Subsoil (60-90 cm)	Acidobacteriota	1.7739e+07
Brassica/Grass	Podzol	Rainfall-fed	Subsoil (60-90 cm)	Acidobacteriota	1.50448e+06
Fallow	Podzol	Rainfall-fed	Subsoil (60-90 cm)	Acidobacteriota	42583.4
Legume/Grass	Podzol	Rainfall-fed	Subsoil (60-90 cm)	Acidobacteriota	5.81305e+06
Brassica/Grass	Phaeozem	Rainfall-fed	Subsoil (60-90 cm)	Acidobacteriota	3.02129e+06
Fallow	Phaeozem	Rainfall-fed	Subsoil (60-90 cm)	Acidobacteriota	8.84875e+06
Legume/Grass	Phaeozem	Rainfall-fed	Subsoil (60-90 cm)	Acidobacteriota	7.22423e+06
Brassica/Grass	Luvisol	Drought	Topsoil (0-30 cm)	Actinomycetota	1.87472e+08
Fallow	Luvisol	Drought	Topsoil (0-30 cm)	Actinomycetota	2.12421e+08
Legume/Grass	Luvisol	Drought	Topsoil (0-30 cm)	Actinomycetota	2.17583e+08
Brassica/Grass	Podzol	Drought	Topsoil (0-30 cm)	Actinomycetota	2.09132e+08
Fallow	Podzol	Drought	Topsoil (0-30 cm)	Actinomycetota	6.54831e+07
Legume/Grass	Podzol	Drought	Topsoil (0-30 cm)	Actinomycetota	2.53719e+08
Brassica/Grass	Phaeozem	Drought	Topsoil (0-30 cm)	Actinomycetota	3.20176e+08
Fallow	Phaeozem	Drought	Topsoil (0-30 cm)	Actinomycetota	2.44839e+08
Legume/Grass	Phaeozem	Drought	Topsoil (0-30 cm)	Actinomycetota	3.49436e+08
Brassica/Grass	Luvisol	Rainfall-fed	Topsoil (0-30 cm)	Actinomycetota	2.27051e+08
Fallow	Luvisol	Rainfall-fed	Topsoil (0-30 cm)	Actinomycetota	2.51147e+08
Legume/Grass	Luvisol	Rainfall-fed	Topsoil (0-30 cm)	Actinomycetota	1.7376e+08
Brassica/Grass	Podzol	Rainfall-fed	Topsoil (0-30 cm)	Actinomycetota	6.12667e+07
Fallow	Podzol	Rainfall-fed	Topsoil (0-30 cm)	Actinomycetota	1.45367e+08
Legume/Grass	Podzol	Rainfall-fed	Topsoil (0-30 cm)	Actinomycetota	2.57597e+08
Brassica/Grass	Phaeozem	Rainfall-fed	Topsoil (0-30 cm)	Actinomycetota	2.72498e+08
Fallow	Phaeozem	Rainfall-fed	Topsoil (0-30 cm)	Actinomycetota	2.61692e+08
Legume/Grass	Phaeozem	Rainfall-fed	Topsoil (0-30 cm)	Actinomycetota	4.45218e+08
Brassica/Grass	Luvisol	Drought	Subsoil (30-60 cm)	Actinomycetota	8.3689e+07
Fallow	Luvisol	Drought	Subsoil (30-60 cm)	Actinomycetota	8.02127e+07
Legume/Grass	Luvisol	Drought	Subsoil (30-60 cm)	Actinomycetota	1.00859e+08
Brassica/Grass	Podzol	Drought	Subsoil (30-60 cm)	Actinomycetota	2.53612e+07
Fallow	Podzol	Drought	Subsoil (30-60 cm)	Actinomycetota	7.69511e+07
Legume/Grass	Podzol	Drought	Subsoil (30-60 cm)	Actinomycetota	3.34668e+07
Brassica/Grass	Phaeozem	Drought	Subsoil (30-60 cm)	Actinomycetota	6.61717e+07
Fallow	Phaeozem	Drought	Subsoil (30-60 cm)	Actinomycetota	1.8586e+07
Legume/Grass	Phaeozem	Drought	Subsoil (30-60 cm)	Actinomycetota	4.3597e+07
Brassica/Grass	Luvisol	Rainfall-fed	Subsoil (30-60 cm)	Actinomycetota	1.05577e+08
Fallow	Luvisol	Rainfall-fed	Subsoil (30-60 cm)	Actinomycetota	9.29961e+07
Legume/Grass	Luvisol	Rainfall-fed	Subsoil (30-60 cm)	Actinomycetota	5.56516e+07
Brassica/Grass	Podzol	Rainfall-fed	Subsoil (30-60 cm)	Actinomycetota	6.90225e+06
Fallow	Podzol	Rainfall-fed	Subsoil (30-60 cm)	Actinomycetota	1.63135e+07
Legume/Grass	Podzol	Rainfall-fed	Subsoil (30-60 cm)	Actinomycetota	1.81667e+07
Brassica/Grass	Phaeozem	Rainfall-fed	Subsoil (30-60 cm)	Actinomycetota	1.8505e+07
Fallow	Phaeozem	Rainfall-fed	Subsoil (30-60 cm)	Actinomycetota	1.75904e+07
Legume/Grass	Phaeozem	Rainfall-fed	Subsoil (30-60 cm)	Actinomycetota	1.53862e+07
Brassica/Grass	Luvisol	Drought	Subsoil (60-90 cm)	Actinomycetota	1.62719e+07
Fallow	Luvisol	Drought	Subsoil (60-90 cm)	Actinomycetota	3.98672e+07
Legume/Grass	Luvisol	Drought	Subsoil (60-90 cm)	Actinomycetota	980813
Brassica/Grass	Podzol	Drought	Subsoil (60-90 cm)	Actinomycetota	5.25403e+06
Fallow	Podzol	Drought	Subsoil (60-90 cm)	Actinomycetota	707947
Legume/Grass	Podzol	Drought	Subsoil (60-90 cm)	Actinomycetota	9.14348e+06
Brassica/Grass	Phaeozem	Drought	Subsoil (60-90 cm)	Actinomycetota	4.28569e+07
Fallow	Phaeozem	Drought	Subsoil (60-90 cm)	Actinomycetota	7.51776e+06
Legume/Grass	Phaeozem	Drought	Subsoil (60-90 cm)	Actinomycetota	3.48542e+06
Brassica/Grass	Luvisol	Rainfall-fed	Subsoil (60-90 cm)	Actinomycetota	1.96418e+07
Fallow	Luvisol	Rainfall-fed	Subsoil (60-90 cm)	Actinomycetota	2.44422e+06
Legume/Grass	Luvisol	Rainfall-fed	Subsoil (60-90 cm)	Actinomycetota	1.25895e+07
Brassica/Grass	Podzol	Rainfall-fed	Subsoil (60-90 cm)	Actinomycetota	541356
Fallow	Podzol	Rainfall-fed	Subsoil (60-90 cm)	Actinomycetota	195222
Legume/Grass	Podzol	Rainfall-fed	Subsoil (60-90 cm)	Actinomycetota	3.02496e+06
Brassica/Grass	Phaeozem	Rainfall-fed	Subsoil (60-90 cm)	Actinomycetota	4.17162e+06
Fallow	Phaeozem	Rainfall-fed	Subsoil (60-90 cm)	Actinomycetota	7.99063e+06
Legume/Grass	Phaeozem	Rainfall-fed	Subsoil (60-90 cm)	Actinomycetota	8.99529e+06
Brassica/Grass	Luvisol	Drought	Topsoil (0-30 cm)	Armatimonadota	5.04408e+06
Fallow	Luvisol	Drought	Topsoil (0-30 cm)	Armatimonadota	5.30298e+06
Legume/Grass	Luvisol	Drought	Topsoil (0-30 cm)	Armatimonadota	6.4958e+06
Brassica/Grass	Podzol	Drought	Topsoil (0-30 cm)	Armatimonadota	4.42113e+06
Fallow	Podzol	Drought	Topsoil (0-30 cm)	Armatimonadota	3.46037e+06
Legume/Grass	Podzol	Drought	Topsoil (0-30 cm)	Armatimonadota	3.57748e+06
Brassica/Grass	Phaeozem	Drought	Topsoil (0-30 cm)	Armatimonadota	2.15513e+06
Fallow	Phaeozem	Drought	Topsoil (0-30 cm)	Armatimonadota	2.63095e+06
Legume/Grass	Phaeozem	Drought	Topsoil (0-30 cm)	Armatimonadota	1.51354e+06
Brassica/Grass	Luvisol	Rainfall-fed	Topsoil (0-30 cm)	Armatimonadota	7.22968e+06
Fallow	Luvisol	Rainfall-fed	Topsoil (0-30 cm)	Armatimonadota	6.84607e+06
Legume/Grass	Luvisol	Rainfall-fed	Topsoil (0-30 cm)	Armatimonadota	5.54046e+06
Brassica/Grass	Podzol	Rainfall-fed	Topsoil (0-30 cm)	Armatimonadota	1.97297e+06
Fallow	Podzol	Rainfall-fed	Topsoil (0-30 cm)	Armatimonadota	4.3748e+06
Legume/Grass	Podzol	Rainfall-fed	Topsoil (0-30 cm)	Armatimonadota	3.8565e+06
Brassica/Grass	Phaeozem	Rainfall-fed	Topsoil (0-30 cm)	Armatimonadota	1.97769e+06
Fallow	Phaeozem	Rainfall-fed	Topsoil (0-30 cm)	Armatimonadota	2.06072e+06
Legume/Grass	Phaeozem	Rainfall-fed	Topsoil (0-30 cm)	Armatimonadota	2.29693e+06
Brassica/Grass	Luvisol	Drought	Subsoil (30-60 cm)	Armatimonadota	2.39505e+06
Fallow	Luvisol	Drought	Subsoil (30-60 cm)	Armatimonadota	3.03592e+06
Legume/Grass	Luvisol	Drought	Subsoil (30-60 cm)	Armatimonadota	965362
Brassica/Grass	Podzol	Drought	Subsoil (30-60 cm)	Armatimonadota	1.85483e+06
Fallow	Podzol	Drought	Subsoil (30-60 cm)	Armatimonadota	2.81632e+06
Legume/Grass	Podzol	Drought	Subsoil (30-60 cm)	Armatimonadota	1.78653e+06
Brassica/Grass	Phaeozem	Drought	Subsoil (30-60 cm)	Armatimonadota	165128
Fallow	Phaeozem	Drought	Subsoil (30-60 cm)	Armatimonadota	244417
Legume/Grass	Phaeozem	Drought	Subsoil (30-60 cm)	Armatimonadota	233928
Brassica/Grass	Luvisol	Rainfall-fed	Subsoil (30-60 cm)	Armatimonadota	3.37683e+06
Fallow	Luvisol	Rainfall-fed	Subsoil (30-60 cm)	Armatimonadota	1.47933e+06
Legume/Grass	Luvisol	Rainfall-fed	Subsoil (30-60 cm)	Armatimonadota	2.2498e+06
Brassica/Grass	Podzol	Rainfall-fed	Subsoil (30-60 cm)	Armatimonadota	280012
Fallow	Podzol	Rainfall-fed	Subsoil (30-60 cm)	Armatimonadota	1.0496e+06
Legume/Grass	Podzol	Rainfall-fed	Subsoil (30-60 cm)	Armatimonadota	1.08084e+06
Brassica/Grass	Phaeozem	Rainfall-fed	Subsoil (30-60 cm)	Armatimonadota	40121.1
Fallow	Phaeozem	Rainfall-fed	Subsoil (30-60 cm)	Armatimonadota	90051.8
Legume/Grass	Phaeozem	Rainfall-fed	Subsoil (30-60 cm)	Armatimonadota	63559.5
Brassica/Grass	Luvisol	Drought	Subsoil (60-90 cm)	Armatimonadota	409548
Fallow	Luvisol	Drought	Subsoil (60-90 cm)	Armatimonadota	1.28118e+06
Legume/Grass	Luvisol	Drought	Subsoil (60-90 cm)	Armatimonadota	10338.2
Brassica/Grass	Podzol	Drought	Subsoil (60-90 cm)	Armatimonadota	137417
Fallow	Podzol	Drought	Subsoil (60-90 cm)	Armatimonadota	0
Legume/Grass	Podzol	Drought	Subsoil (60-90 cm)	Armatimonadota	229602
Brassica/Grass	Phaeozem	Drought	Subsoil (60-90 cm)	Armatimonadota	280103
Fallow	Phaeozem	Drought	Subsoil (60-90 cm)	Armatimonadota	42533.6
Legume/Grass	Phaeozem	Drought	Subsoil (60-90 cm)	Armatimonadota	0
Brassica/Grass	Luvisol	Rainfall-fed	Subsoil (60-90 cm)	Armatimonadota	515999
Fallow	Luvisol	Rainfall-fed	Subsoil (60-90 cm)	Armatimonadota	108371
Legume/Grass	Luvisol	Rainfall-fed	Subsoil (60-90 cm)	Armatimonadota	260895
Brassica/Grass	Podzol	Rainfall-fed	Subsoil (60-90 cm)	Armatimonadota	58626.4
Fallow	Podzol	Rainfall-fed	Subsoil (60-90 cm)	Armatimonadota	0
Legume/Grass	Podzol	Rainfall-fed	Subsoil (60-90 cm)	Armatimonadota	430140
Brassica/Grass	Phaeozem	Rainfall-fed	Subsoil (60-90 cm)	Armatimonadota	24564.7
Fallow	Phaeozem	Rainfall-fed	Subsoil (60-90 cm)	Armatimonadota	56891.8
Legume/Grass	Phaeozem	Rainfall-fed	Subsoil (60-90 cm)	Armatimonadota	51726.1
Brassica/Grass	Luvisol	Drought	Topsoil (0-30 cm)	Bacillota	9.54506e+07
Fallow	Luvisol	Drought	Topsoil (0-30 cm)	Bacillota	1.09125e+08
Legume/Grass	Luvisol	Drought	Topsoil (0-30 cm)	Bacillota	1.03088e+08
Brassica/Grass	Podzol	Drought	Topsoil (0-30 cm)	Bacillota	8.83448e+07
Fallow	Podzol	Drought	Topsoil (0-30 cm)	Bacillota	2.7808e+07
Legume/Grass	Podzol	Drought	Topsoil (0-30 cm)	Bacillota	1.52484e+08
Brassica/Grass	Phaeozem	Drought	Topsoil (0-30 cm)	Bacillota	8.03296e+07
Fallow	Phaeozem	Drought	Topsoil (0-30 cm)	Bacillota	5.68754e+07
Legume/Grass	Phaeozem	Drought	Topsoil (0-30 cm)	Bacillota	8.97419e+07
Brassica/Grass	Luvisol	Rainfall-fed	Topsoil (0-30 cm)	Bacillota	1.17258e+08
Fallow	Luvisol	Rainfall-fed	Topsoil (0-30 cm)	Bacillota	1.82613e+08
Legume/Grass	Luvisol	Rainfall-fed	Topsoil (0-30 cm)	Bacillota	1.0704e+08
Brassica/Grass	Podzol	Rainfall-fed	Topsoil (0-30 cm)	Bacillota	3.42086e+07
Fallow	Podzol	Rainfall-fed	Topsoil (0-30 cm)	Bacillota	7.17342e+07
Legume/Grass	Podzol	Rainfall-fed	Topsoil (0-30 cm)	Bacillota	1.36499e+08
Brassica/Grass	Phaeozem	Rainfall-fed	Topsoil (0-30 cm)	Bacillota	5.40518e+07
Fallow	Phaeozem	Rainfall-fed	Topsoil (0-30 cm)	Bacillota	6.1225e+07
Legume/Grass	Phaeozem	Rainfall-fed	Topsoil (0-30 cm)	Bacillota	1.15931e+08
Brassica/Grass	Luvisol	Drought	Subsoil (30-60 cm)	Bacillota	4.12702e+07
Fallow	Luvisol	Drought	Subsoil (30-60 cm)	Bacillota	1.02835e+08
Legume/Grass	Luvisol	Drought	Subsoil (30-60 cm)	Bacillota	8.69252e+07
Brassica/Grass	Podzol	Drought	Subsoil (30-60 cm)	Bacillota	1.41209e+07
Fallow	Podzol	Drought	Subsoil (30-60 cm)	Bacillota	3.06215e+07
Legume/Grass	Podzol	Drought	Subsoil (30-60 cm)	Bacillota	1.65341e+07
Brassica/Grass	Phaeozem	Drought	Subsoil (30-60 cm)	Bacillota	1.74442e+07
Fallow	Phaeozem	Drought	Subsoil (30-60 cm)	Bacillota	5.77667e+06
Legume/Grass	Phaeozem	Drought	Subsoil (30-60 cm)	Bacillota	1.08702e+07
Brassica/Grass	Luvisol	Rainfall-fed	Subsoil (30-60 cm)	Bacillota	8.07926e+07
Fallow	Luvisol	Rainfall-fed	Subsoil (30-60 cm)	Bacillota	8.03105e+07
Legume/Grass	Luvisol	Rainfall-fed	Subsoil (30-60 cm)	Bacillota	4.95751e+07
Brassica/Grass	Podzol	Rainfall-fed	Subsoil (30-60 cm)	Bacillota	5.06113e+06
Fallow	Podzol	Rainfall-fed	Subsoil (30-60 cm)	Bacillota	4.02226e+06
Legume/Grass	Podzol	Rainfall-fed	Subsoil (30-60 cm)	Bacillota	1.0088e+07
Brassica/Grass	Phaeozem	Rainfall-fed	Subsoil (30-60 cm)	Bacillota	5.10433e+06
Fallow	Phaeozem	Rainfall-fed	Subsoil (30-60 cm)	Bacillota	7.79112e+06
Legume/Grass	Phaeozem	Rainfall-fed	Subsoil (30-60 cm)	Bacillota	7.29874e+06
Brassica/Grass	Luvisol	Drought	Subsoil (60-90 cm)	Bacillota	5.81941e+06
Fallow	Luvisol	Drought	Subsoil (60-90 cm)	Bacillota	3.24793e+07
Legume/Grass	Luvisol	Drought	Subsoil (60-90 cm)	Bacillota	507409
Brassica/Grass	Podzol	Drought	Subsoil (60-90 cm)	Bacillota	2.84994e+06
Fallow	Podzol	Drought	Subsoil (60-90 cm)	Bacillota	181847
Legume/Grass	Podzol	Drought	Subsoil (60-90 cm)	Bacillota	3.60311e+06
Brassica/Grass	Phaeozem	Drought	Subsoil (60-90 cm)	Bacillota	2.88417e+07
Fallow	Phaeozem	Drought	Subsoil (60-90 cm)	Bacillota	2.50618e+06
Legume/Grass	Phaeozem	Drought	Subsoil (60-90 cm)	Bacillota	676462
Brassica/Grass	Luvisol	Rainfall-fed	Subsoil (60-90 cm)	Bacillota	2.00788e+07
Fallow	Luvisol	Rainfall-fed	Subsoil (60-90 cm)	Bacillota	1.10634e+06
Legume/Grass	Luvisol	Rainfall-fed	Subsoil (60-90 cm)	Bacillota	8.32957e+06
Brassica/Grass	Podzol	Rainfall-fed	Subsoil (60-90 cm)	Bacillota	276189
Fallow	Podzol	Rainfall-fed	Subsoil (60-90 cm)	Bacillota	250479
Legume/Grass	Podzol	Rainfall-fed	Subsoil (60-90 cm)	Bacillota	1.19796e+06
Brassica/Grass	Phaeozem	Rainfall-fed	Subsoil (60-90 cm)	Bacillota	1.55826e+06
Fallow	Phaeozem	Rainfall-fed	Subsoil (60-90 cm)	Bacillota	6.31015e+06
Legume/Grass	Phaeozem	Rainfall-fed	Subsoil (60-90 cm)	Bacillota	3.64725e+06
Brassica/Grass	Luvisol	Drought	Topsoil (0-30 cm)	Bacteroidota	1.10602e+08
Fallow	Luvisol	Drought	Topsoil (0-30 cm)	Bacteroidota	7.55879e+07
Legume/Grass	Luvisol	Drought	Topsoil (0-30 cm)	Bacteroidota	1.5503e+08
Brassica/Grass	Podzol	Drought	Topsoil (0-30 cm)	Bacteroidota	8.93146e+07
Fallow	Podzol	Drought	Topsoil (0-30 cm)	Bacteroidota	2.76892e+07
Legume/Grass	Podzol	Drought	Topsoil (0-30 cm)	Bacteroidota	7.39202e+07
Brassica/Grass	Phaeozem	Drought	Topsoil (0-30 cm)	Bacteroidota	5.43254e+07
Fallow	Phaeozem	Drought	Topsoil (0-30 cm)	Bacteroidota	1.03451e+08
Legume/Grass	Phaeozem	Drought	Topsoil (0-30 cm)	Bacteroidota	6.18281e+07
Brassica/Grass	Luvisol	Rainfall-fed	Topsoil (0-30 cm)	Bacteroidota	1.28243e+08
Fallow	Luvisol	Rainfall-fed	Topsoil (0-30 cm)	Bacteroidota	1.12501e+08
Legume/Grass	Luvisol	Rainfall-fed	Topsoil (0-30 cm)	Bacteroidota	9.40256e+07
Brassica/Grass	Podzol	Rainfall-fed	Topsoil (0-30 cm)	Bacteroidota	2.74919e+07
Fallow	Podzol	Rainfall-fed	Topsoil (0-30 cm)	Bacteroidota	6.41499e+07
Legume/Grass	Podzol	Rainfall-fed	Topsoil (0-30 cm)	Bacteroidota	7.88562e+07
Brassica/Grass	Phaeozem	Rainfall-fed	Topsoil (0-30 cm)	Bacteroidota	6.24821e+07
Fallow	Phaeozem	Rainfall-fed	Topsoil (0-30 cm)	Bacteroidota	8.93382e+07
Legume/Grass	Phaeozem	Rainfall-fed	Topsoil (0-30 cm)	Bacteroidota	6.3098e+07
Brassica/Grass	Luvisol	Drought	Subsoil (30-60 cm)	Bacteroidota	4.12099e+07
Fallow	Luvisol	Drought	Subsoil (30-60 cm)	Bacteroidota	2.72853e+07
Legume/Grass	Luvisol	Drought	Subsoil (30-60 cm)	Bacteroidota	2.71411e+07
Brassica/Grass	Podzol	Drought	Subsoil (30-60 cm)	Bacteroidota	7.17225e+06
Fallow	Podzol	Drought	Subsoil (30-60 cm)	Bacteroidota	2.98425e+07
Legume/Grass	Podzol	Drought	Subsoil (30-60 cm)	Bacteroidota	8.2576e+06
Brassica/Grass	Phaeozem	Drought	Subsoil (30-60 cm)	Bacteroidota	8.90064e+06
Fallow	Phaeozem	Drought	Subsoil (30-60 cm)	Bacteroidota	4.1193e+06
Legume/Grass	Phaeozem	Drought	Subsoil (30-60 cm)	Bacteroidota	8.54825e+06
Brassica/Grass	Luvisol	Rainfall-fed	Subsoil (30-60 cm)	Bacteroidota	7.17962e+07
Fallow	Luvisol	Rainfall-fed	Subsoil (30-60 cm)	Bacteroidota	2.7944e+07
Legume/Grass	Luvisol	Rainfall-fed	Subsoil (30-60 cm)	Bacteroidota	1.43285e+07
Brassica/Grass	Podzol	Rainfall-fed	Subsoil (30-60 cm)	Bacteroidota	3.79142e+06
Fallow	Podzol	Rainfall-fed	Subsoil (30-60 cm)	Bacteroidota	4.85864e+06
Legume/Grass	Podzol	Rainfall-fed	Subsoil (30-60 cm)	Bacteroidota	6.57515e+06
Brassica/Grass	Phaeozem	Rainfall-fed	Subsoil (30-60 cm)	Bacteroidota	2.54877e+06
Fallow	Phaeozem	Rainfall-fed	Subsoil (30-60 cm)	Bacteroidota	3.52592e+06
Legume/Grass	Phaeozem	Rainfall-fed	Subsoil (30-60 cm)	Bacteroidota	2.08522e+06
Brassica/Grass	Luvisol	Drought	Subsoil (60-90 cm)	Bacteroidota	8.61504e+06
Fallow	Luvisol	Drought	Subsoil (60-90 cm)	Bacteroidota	1.76783e+07
Legume/Grass	Luvisol	Drought	Subsoil (60-90 cm)	Bacteroidota	823179
Brassica/Grass	Podzol	Drought	Subsoil (60-90 cm)	Bacteroidota	2.2904e+06
Fallow	Podzol	Drought	Subsoil (60-90 cm)	Bacteroidota	0
Legume/Grass	Podzol	Drought	Subsoil (60-90 cm)	Bacteroidota	1.56233e+06
Brassica/Grass	Phaeozem	Drought	Subsoil (60-90 cm)	Bacteroidota	7.37215e+06
Fallow	Phaeozem	Drought	Subsoil (60-90 cm)	Bacteroidota	1.51765e+06
Legume/Grass	Phaeozem	Drought	Subsoil (60-90 cm)	Bacteroidota	1.45317e+06
Brassica/Grass	Luvisol	Rainfall-fed	Subsoil (60-90 cm)	Bacteroidota	1.69271e+07
Fallow	Luvisol	Rainfall-fed	Subsoil (60-90 cm)	Bacteroidota	561005
Legume/Grass	Luvisol	Rainfall-fed	Subsoil (60-90 cm)	Bacteroidota	2.54149e+06
Brassica/Grass	Podzol	Rainfall-fed	Subsoil (60-90 cm)	Bacteroidota	153310
Fallow	Podzol	Rainfall-fed	Subsoil (60-90 cm)	Bacteroidota	38769.2
Legume/Grass	Podzol	Rainfall-fed	Subsoil (60-90 cm)	Bacteroidota	1.27274e+06
Brassica/Grass	Phaeozem	Rainfall-fed	Subsoil (60-90 cm)	Bacteroidota	433851
Fallow	Phaeozem	Rainfall-fed	Subsoil (60-90 cm)	Bacteroidota	1.63637e+06
Legume/Grass	Phaeozem	Rainfall-fed	Subsoil (60-90 cm)	Bacteroidota	730351
Brassica/Grass	Luvisol	Drought	Topsoil (0-30 cm)	Bdellovibrionota	9.18308e+06
Fallow	Luvisol	Drought	Topsoil (0-30 cm)	Bdellovibrionota	3.18704e+06
Legume/Grass	Luvisol	Drought	Topsoil (0-30 cm)	Bdellovibrionota	8.10147e+06
Brassica/Grass	Podzol	Drought	Topsoil (0-30 cm)	Bdellovibrionota	5.69205e+06
Fallow	Podzol	Drought	Topsoil (0-30 cm)	Bdellovibrionota	1.69662e+06
Legume/Grass	Podzol	Drought	Topsoil (0-30 cm)	Bdellovibrionota	5.34969e+06
Brassica/Grass	Phaeozem	Drought	Topsoil (0-30 cm)	Bdellovibrionota	1.75136e+06
Fallow	Phaeozem	Drought	Topsoil (0-30 cm)	Bdellovibrionota	3.62536e+06
Legume/Grass	Phaeozem	Drought	Topsoil (0-30 cm)	Bdellovibrionota	1.52695e+06
Brassica/Grass	Luvisol	Rainfall-fed	Topsoil (0-30 cm)	Bdellovibrionota	3.6788e+06
Fallow	Luvisol	Rainfall-fed	Topsoil (0-30 cm)	Bdellovibrionota	5.65053e+06
Legume/Grass	Luvisol	Rainfall-fed	Topsoil (0-30 cm)	Bdellovibrionota	6.15409e+06
Brassica/Grass	Podzol	Rainfall-fed	Topsoil (0-30 cm)	Bdellovibrionota	2.6549e+06
Fallow	Podzol	Rainfall-fed	Topsoil (0-30 cm)	Bdellovibrionota	3.61291e+06
Legume/Grass	Podzol	Rainfall-fed	Topsoil (0-30 cm)	Bdellovibrionota	5.85213e+06
Brassica/Grass	Phaeozem	Rainfall-fed	Topsoil (0-30 cm)	Bdellovibrionota	2.52725e+06
Fallow	Phaeozem	Rainfall-fed	Topsoil (0-30 cm)	Bdellovibrionota	3.01091e+06
Legume/Grass	Phaeozem	Rainfall-fed	Topsoil (0-30 cm)	Bdellovibrionota	2.66367e+06
Brassica/Grass	Luvisol	Drought	Subsoil (30-60 cm)	Bdellovibrionota	1.92742e+06
Fallow	Luvisol	Drought	Subsoil (30-60 cm)	Bdellovibrionota	2.16687e+06
Legume/Grass	Luvisol	Drought	Subsoil (30-60 cm)	Bdellovibrionota	1.00753e+06
Brassica/Grass	Podzol	Drought	Subsoil (30-60 cm)	Bdellovibrionota	1.85925e+06
Fallow	Podzol	Drought	Subsoil (30-60 cm)	Bdellovibrionota	1.97302e+06
Legume/Grass	Podzol	Drought	Subsoil (30-60 cm)	Bdellovibrionota	965652
Brassica/Grass	Phaeozem	Drought	Subsoil (30-60 cm)	Bdellovibrionota	502366
Fallow	Phaeozem	Drought	Subsoil (30-60 cm)	Bdellovibrionota	211161
Legume/Grass	Phaeozem	Drought	Subsoil (30-60 cm)	Bdellovibrionota	408044
Brassica/Grass	Luvisol	Rainfall-fed	Subsoil (30-60 cm)	Bdellovibrionota	2.03689e+06
Fallow	Luvisol	Rainfall-fed	Subsoil (30-60 cm)	Bdellovibrionota	601534
Legume/Grass	Luvisol	Rainfall-fed	Subsoil (30-60 cm)	Bdellovibrionota	773385
Brassica/Grass	Podzol	Rainfall-fed	Subsoil (30-60 cm)	Bdellovibrionota	689999
Fallow	Podzol	Rainfall-fed	Subsoil (30-60 cm)	Bdellovibrionota	367165
Legume/Grass	Podzol	Rainfall-fed	Subsoil (30-60 cm)	Bdellovibrionota	697011
Brassica/Grass	Phaeozem	Rainfall-fed	Subsoil (30-60 cm)	Bdellovibrionota	122775
Fallow	Phaeozem	Rainfall-fed	Subsoil (30-60 cm)	Bdellovibrionota	91297
Legume/Grass	Phaeozem	Rainfall-fed	Subsoil (30-60 cm)	Bdellovibrionota	25054.7
Brassica/Grass	Luvisol	Drought	Subsoil (60-90 cm)	Bdellovibrionota	544282
Fallow	Luvisol	Drought	Subsoil (60-90 cm)	Bdellovibrionota	735488
Legume/Grass	Luvisol	Drought	Subsoil (60-90 cm)	Bdellovibrionota	9310.44
Brassica/Grass	Podzol	Drought	Subsoil (60-90 cm)	Bdellovibrionota	176483
Fallow	Podzol	Drought	Subsoil (60-90 cm)	Bdellovibrionota	0
Legume/Grass	Podzol	Drought	Subsoil (60-90 cm)	Bdellovibrionota	136360
Brassica/Grass	Phaeozem	Drought	Subsoil (60-90 cm)	Bdellovibrionota	456009
Fallow	Phaeozem	Drought	Subsoil (60-90 cm)	Bdellovibrionota	93958.9
Legume/Grass	Phaeozem	Drought	Subsoil (60-90 cm)	Bdellovibrionota	0
Brassica/Grass	Luvisol	Rainfall-fed	Subsoil (60-90 cm)	Bdellovibrionota	199766
Fallow	Luvisol	Rainfall-fed	Subsoil (60-90 cm)	Bdellovibrionota	19149.9
Legume/Grass	Luvisol	Rainfall-fed	Subsoil (60-90 cm)	Bdellovibrionota	87863.9
Brassica/Grass	Podzol	Rainfall-fed	Subsoil (60-90 cm)	Bdellovibrionota	53498.8
Fallow	Podzol	Rainfall-fed	Subsoil (60-90 cm)	Bdellovibrionota	0
Legume/Grass	Podzol	Rainfall-fed	Subsoil (60-90 cm)	Bdellovibrionota	266807
Brassica/Grass	Phaeozem	Rainfall-fed	Subsoil (60-90 cm)	Bdellovibrionota	16946.6
Fallow	Phaeozem	Rainfall-fed	Subsoil (60-90 cm)	Bdellovibrionota	41495.6
Legume/Grass	Phaeozem	Rainfall-fed	Subsoil (60-90 cm)	Bdellovibrionota	52288.4
Brassica/Grass	Luvisol	Drought	Topsoil (0-30 cm)	Candidatus Hinthialibacterota	0
Fallow	Luvisol	Drought	Topsoil (0-30 cm)	Candidatus Hinthialibacterota	0
Legume/Grass	Luvisol	Drought	Topsoil (0-30 cm)	Candidatus Hinthialibacterota	0
Brassica/Grass	Podzol	Drought	Topsoil (0-30 cm)	Candidatus Hinthialibacterota	0
Fallow	Podzol	Drought	Topsoil (0-30 cm)	Candidatus Hinthialibacterota	0
Legume/Grass	Podzol	Drought	Topsoil (0-30 cm)	Candidatus Hinthialibacterota	0
Brassica/Grass	Phaeozem	Drought	Topsoil (0-30 cm)	Candidatus Hinthialibacterota	0
Fallow	Phaeozem	Drought	Topsoil (0-30 cm)	Candidatus Hinthialibacterota	0
Legume/Grass	Phaeozem	Drought	Topsoil (0-30 cm)	Candidatus Hinthialibacterota	0
Brassica/Grass	Luvisol	Rainfall-fed	Topsoil (0-30 cm)	Candidatus Hinthialibacterota	0
Fallow	Luvisol	Rainfall-fed	Topsoil (0-30 cm)	Candidatus Hinthialibacterota	0
Legume/Grass	Luvisol	Rainfall-fed	Topsoil (0-30 cm)	Candidatus Hinthialibacterota	0
Brassica/Grass	Podzol	Rainfall-fed	Topsoil (0-30 cm)	Candidatus Hinthialibacterota	0
Fallow	Podzol	Rainfall-fed	Topsoil (0-30 cm)	Candidatus Hinthialibacterota	0
Legume/Grass	Podzol	Rainfall-fed	Topsoil (0-30 cm)	Candidatus Hinthialibacterota	0
Brassica/Grass	Phaeozem	Rainfall-fed	Topsoil (0-30 cm)	Candidatus Hinthialibacterota	0
Fallow	Phaeozem	Rainfall-fed	Topsoil (0-30 cm)	Candidatus Hinthialibacterota	0
Legume/Grass	Phaeozem	Rainfall-fed	Topsoil (0-30 cm)	Candidatus Hinthialibacterota	0
Brassica/Grass	Luvisol	Drought	Subsoil (30-60 cm)	Candidatus Hinthialibacterota	0
Fallow	Luvisol	Drought	Subsoil (30-60 cm)	Candidatus Hinthialibacterota	0
Legume/Grass	Luvisol	Drought	Subsoil (30-60 cm)	Candidatus Hinthialibacterota	0
Brassica/Grass	Podzol	Drought	Subsoil (30-60 cm)	Candidatus Hinthialibacterota	0
Fallow	Podzol	Drought	Subsoil (30-60 cm)	Candidatus Hinthialibacterota	0
Legume/Grass	Podzol	Drought	Subsoil (30-60 cm)	Candidatus Hinthialibacterota	0
Brassica/Grass	Phaeozem	Drought	Subsoil (30-60 cm)	Candidatus Hinthialibacterota	0
Fallow	Phaeozem	Drought	Subsoil (30-60 cm)	Candidatus Hinthialibacterota	0
Legume/Grass	Phaeozem	Drought	Subsoil (30-60 cm)	Candidatus Hinthialibacterota	0
Brassica/Grass	Luvisol	Rainfall-fed	Subsoil (30-60 cm)	Candidatus Hinthialibacterota	0
Fallow	Luvisol	Rainfall-fed	Subsoil (30-60 cm)	Candidatus Hinthialibacterota	0
Legume/Grass	Luvisol	Rainfall-fed	Subsoil (30-60 cm)	Candidatus Hinthialibacterota	0
Brassica/Grass	Podzol	Rainfall-fed	Subsoil (30-60 cm)	Candidatus Hinthialibacterota	0
Fallow	Podzol	Rainfall-fed	Subsoil (30-60 cm)	Candidatus Hinthialibacterota	0
Legume/Grass	Podzol	Rainfall-fed	Subsoil (30-60 cm)	Candidatus Hinthialibacterota	0
Brassica/Grass	Phaeozem	Rainfall-fed	Subsoil (30-60 cm)	Candidatus Hinthialibacterota	0
Fallow	Phaeozem	Rainfall-fed	Subsoil (30-60 cm)	Candidatus Hinthialibacterota	0
Legume/Grass	Phaeozem	Rainfall-fed	Subsoil (30-60 cm)	Candidatus Hinthialibacterota	0
Brassica/Grass	Luvisol	Drought	Subsoil (60-90 cm)	Candidatus Hinthialibacterota	0
Fallow	Luvisol	Drought	Subsoil (60-90 cm)	Candidatus Hinthialibacterota	0
Legume/Grass	Luvisol	Drought	Subsoil (60-90 cm)	Candidatus Hinthialibacterota	0
Brassica/Grass	Podzol	Drought	Subsoil (60-90 cm)	Candidatus Hinthialibacterota	0
Fallow	Podzol	Drought	Subsoil (60-90 cm)	Candidatus Hinthialibacterota	0
Legume/Grass	Podzol	Drought	Subsoil (60-90 cm)	Candidatus Hinthialibacterota	0
Brassica/Grass	Phaeozem	Drought	Subsoil (60-90 cm)	Candidatus Hinthialibacterota	0
Fallow	Phaeozem	Drought	Subsoil (60-90 cm)	Candidatus Hinthialibacterota	0
Legume/Grass	Phaeozem	Drought	Subsoil (60-90 cm)	Candidatus Hinthialibacterota	0
Brassica/Grass	Luvisol	Rainfall-fed	Subsoil (60-90 cm)	Candidatus Hinthialibacterota	0
Fallow	Luvisol	Rainfall-fed	Subsoil (60-90 cm)	Candidatus Hinthialibacterota	0
Legume/Grass	Luvisol	Rainfall-fed	Subsoil (60-90 cm)	Candidatus Hinthialibacterota	0
Brassica/Grass	Podzol	Rainfall-fed	Subsoil (60-90 cm)	Candidatus Hinthialibacterota	0
Fallow	Podzol	Rainfall-fed	Subsoil (60-90 cm)	Candidatus Hinthialibacterota	0
Legume/Grass	Podzol	Rainfall-fed	Subsoil (60-90 cm)	Candidatus Hinthialibacterota	0
Brassica/Grass	Phaeozem	Rainfall-fed	Subsoil (60-90 cm)	Candidatus Hinthialibacterota	0
Fallow	Phaeozem	Rainfall-fed	Subsoil (60-90 cm)	Candidatus Hinthialibacterota	0
Legume/Grass	Phaeozem	Rainfall-fed	Subsoil (60-90 cm)	Candidatus Hinthialibacterota	0
Brassica/Grass	Luvisol	Drought	Topsoil (0-30 cm)	Chlamydiota	0
Fallow	Luvisol	Drought	Topsoil (0-30 cm)	Chlamydiota	0
Legume/Grass	Luvisol	Drought	Topsoil (0-30 cm)	Chlamydiota	0
Brassica/Grass	Podzol	Drought	Topsoil (0-30 cm)	Chlamydiota	0
Fallow	Podzol	Drought	Topsoil (0-30 cm)	Chlamydiota	0
Legume/Grass	Podzol	Drought	Topsoil (0-30 cm)	Chlamydiota	11420.3
Brassica/Grass	Phaeozem	Drought	Topsoil (0-30 cm)	Chlamydiota	0
Fallow	Phaeozem	Drought	Topsoil (0-30 cm)	Chlamydiota	0
Legume/Grass	Phaeozem	Drought	Topsoil (0-30 cm)	Chlamydiota	0
Brassica/Grass	Luvisol	Rainfall-fed	Topsoil (0-30 cm)	Chlamydiota	0
Fallow	Luvisol	Rainfall-fed	Topsoil (0-30 cm)	Chlamydiota	0
Legume/Grass	Luvisol	Rainfall-fed	Topsoil (0-30 cm)	Chlamydiota	0
Brassica/Grass	Podzol	Rainfall-fed	Topsoil (0-30 cm)	Chlamydiota	9820.03
Fallow	Podzol	Rainfall-fed	Topsoil (0-30 cm)	Chlamydiota	0
Legume/Grass	Podzol	Rainfall-fed	Topsoil (0-30 cm)	Chlamydiota	0
Brassica/Grass	Phaeozem	Rainfall-fed	Topsoil (0-30 cm)	Chlamydiota	0
Fallow	Phaeozem	Rainfall-fed	Topsoil (0-30 cm)	Chlamydiota	0
Legume/Grass	Phaeozem	Rainfall-fed	Topsoil (0-30 cm)	Chlamydiota	0
Brassica/Grass	Luvisol	Drought	Subsoil (30-60 cm)	Chlamydiota	0
Fallow	Luvisol	Drought	Subsoil (30-60 cm)	Chlamydiota	0
Legume/Grass	Luvisol	Drought	Subsoil (30-60 cm)	Chlamydiota	0
Brassica/Grass	Podzol	Drought	Subsoil (30-60 cm)	Chlamydiota	78784.2
Fallow	Podzol	Drought	Subsoil (30-60 cm)	Chlamydiota	0
Legume/Grass	Podzol	Drought	Subsoil (30-60 cm)	Chlamydiota	4535.32
Brassica/Grass	Phaeozem	Drought	Subsoil (30-60 cm)	Chlamydiota	0
Fallow	Phaeozem	Drought	Subsoil (30-60 cm)	Chlamydiota	1150.45
Legume/Grass	Phaeozem	Drought	Subsoil (30-60 cm)	Chlamydiota	5229.05
Brassica/Grass	Luvisol	Rainfall-fed	Subsoil (30-60 cm)	Chlamydiota	0
Fallow	Luvisol	Rainfall-fed	Subsoil (30-60 cm)	Chlamydiota	0
Legume/Grass	Luvisol	Rainfall-fed	Subsoil (30-60 cm)	Chlamydiota	0
Brassica/Grass	Podzol	Rainfall-fed	Subsoil (30-60 cm)	Chlamydiota	3762.52
Fallow	Podzol	Rainfall-fed	Subsoil (30-60 cm)	Chlamydiota	0
Legume/Grass	Podzol	Rainfall-fed	Subsoil (30-60 cm)	Chlamydiota	1698.8
Brassica/Grass	Phaeozem	Rainfall-fed	Subsoil (30-60 cm)	Chlamydiota	0
Fallow	Phaeozem	Rainfall-fed	Subsoil (30-60 cm)	Chlamydiota	0
Legume/Grass	Phaeozem	Rainfall-fed	Subsoil (30-60 cm)	Chlamydiota	0
Brassica/Grass	Luvisol	Drought	Subsoil (60-90 cm)	Chlamydiota	0
Fallow	Luvisol	Drought	Subsoil (60-90 cm)	Chlamydiota	0
Legume/Grass	Luvisol	Drought	Subsoil (60-90 cm)	Chlamydiota	0
Brassica/Grass	Podzol	Drought	Subsoil (60-90 cm)	Chlamydiota	2252.84
Fallow	Podzol	Drought	Subsoil (60-90 cm)	Chlamydiota	0
Legume/Grass	Podzol	Drought	Subsoil (60-90 cm)	Chlamydiota	1316.58
Brassica/Grass	Phaeozem	Drought	Subsoil (60-90 cm)	Chlamydiota	2408.94
Fallow	Phaeozem	Drought	Subsoil (60-90 cm)	Chlamydiota	0
Legume/Grass	Phaeozem	Drought	Subsoil (60-90 cm)	Chlamydiota	0
Brassica/Grass	Luvisol	Rainfall-fed	Subsoil (60-90 cm)	Chlamydiota	0
Fallow	Luvisol	Rainfall-fed	Subsoil (60-90 cm)	Chlamydiota	0
Legume/Grass	Luvisol	Rainfall-fed	Subsoil (60-90 cm)	Chlamydiota	0
Brassica/Grass	Podzol	Rainfall-fed	Subsoil (60-90 cm)	Chlamydiota	336.695
Fallow	Podzol	Rainfall-fed	Subsoil (60-90 cm)	Chlamydiota	0
Legume/Grass	Podzol	Rainfall-fed	Subsoil (60-90 cm)	Chlamydiota	0
Brassica/Grass	Phaeozem	Rainfall-fed	Subsoil (60-90 cm)	Chlamydiota	0
Fallow	Phaeozem	Rainfall-fed	Subsoil (60-90 cm)	Chlamydiota	0
Legume/Grass	Phaeozem	Rainfall-fed	Subsoil (60-90 cm)	Chlamydiota	0
Brassica/Grass	Luvisol	Drought	Topsoil (0-30 cm)	Chloroflexota	2.68567e+07
Fallow	Luvisol	Drought	Topsoil (0-30 cm)	Chloroflexota	3.81082e+07
Legume/Grass	Luvisol	Drought	Topsoil (0-30 cm)	Chloroflexota	4.54843e+07
Brassica/Grass	Podzol	Drought	Topsoil (0-30 cm)	Chloroflexota	1.94178e+07
Fallow	Podzol	Drought	Topsoil (0-30 cm)	Chloroflexota	1.86798e+07
Legume/Grass	Podzol	Drought	Topsoil (0-30 cm)	Chloroflexota	2.94635e+07
Brassica/Grass	Phaeozem	Drought	Topsoil (0-30 cm)	Chloroflexota	3.30444e+07
Fallow	Phaeozem	Drought	Topsoil (0-30 cm)	Chloroflexota	3.28337e+07
Legume/Grass	Phaeozem	Drought	Topsoil (0-30 cm)	Chloroflexota	2.6862e+07
Brassica/Grass	Luvisol	Rainfall-fed	Topsoil (0-30 cm)	Chloroflexota	6.44531e+07
Fallow	Luvisol	Rainfall-fed	Topsoil (0-30 cm)	Chloroflexota	4.19829e+07
Legume/Grass	Luvisol	Rainfall-fed	Topsoil (0-30 cm)	Chloroflexota	3.4131e+07
Brassica/Grass	Podzol	Rainfall-fed	Topsoil (0-30 cm)	Chloroflexota	6.74392e+06
Fallow	Podzol	Rainfall-fed	Topsoil (0-30 cm)	Chloroflexota	3.27979e+07
Legume/Grass	Podzol	Rainfall-fed	Topsoil (0-30 cm)	Chloroflexota	3.26965e+07
Brassica/Grass	Phaeozem	Rainfall-fed	Topsoil (0-30 cm)	Chloroflexota	2.57755e+07
Fallow	Phaeozem	Rainfall-fed	Topsoil (0-30 cm)	Chloroflexota	3.59986e+07
Legume/Grass	Phaeozem	Rainfall-fed	Topsoil (0-30 cm)	Chloroflexota	3.34999e+07
Brassica/Grass	Luvisol	Drought	Subsoil (30-60 cm)	Chloroflexota	3.33239e+07
Fallow	Luvisol	Drought	Subsoil (30-60 cm)	Chloroflexota	4.60228e+07
Legume/Grass	Luvisol	Drought	Subsoil (30-60 cm)	Chloroflexota	3.09197e+07
Brassica/Grass	Podzol	Drought	Subsoil (30-60 cm)	Chloroflexota	6.56504e+06
Fallow	Podzol	Drought	Subsoil (30-60 cm)	Chloroflexota	2.05062e+07
Legume/Grass	Podzol	Drought	Subsoil (30-60 cm)	Chloroflexota	5.7671e+06
Brassica/Grass	Phaeozem	Drought	Subsoil (30-60 cm)	Chloroflexota	1.26899e+07
Fallow	Phaeozem	Drought	Subsoil (30-60 cm)	Chloroflexota	6.09314e+06
Legume/Grass	Phaeozem	Drought	Subsoil (30-60 cm)	Chloroflexota	1.01222e+07
Brassica/Grass	Luvisol	Rainfall-fed	Subsoil (30-60 cm)	Chloroflexota	3.29339e+07
Fallow	Luvisol	Rainfall-fed	Subsoil (30-60 cm)	Chloroflexota	2.55674e+07
Legume/Grass	Luvisol	Rainfall-fed	Subsoil (30-60 cm)	Chloroflexota	2.47834e+07
Brassica/Grass	Podzol	Rainfall-fed	Subsoil (30-60 cm)	Chloroflexota	767424
Fallow	Podzol	Rainfall-fed	Subsoil (30-60 cm)	Chloroflexota	5.90356e+06
Legume/Grass	Podzol	Rainfall-fed	Subsoil (30-60 cm)	Chloroflexota	3.66303e+06
Brassica/Grass	Phaeozem	Rainfall-fed	Subsoil (30-60 cm)	Chloroflexota	4.90838e+06
Fallow	Phaeozem	Rainfall-fed	Subsoil (30-60 cm)	Chloroflexota	6.67519e+06
Legume/Grass	Phaeozem	Rainfall-fed	Subsoil (30-60 cm)	Chloroflexota	2.97552e+06
Brassica/Grass	Luvisol	Drought	Subsoil (60-90 cm)	Chloroflexota	7.56674e+06
Fallow	Luvisol	Drought	Subsoil (60-90 cm)	Chloroflexota	1.90975e+07
Legume/Grass	Luvisol	Drought	Subsoil (60-90 cm)	Chloroflexota	438458
Brassica/Grass	Podzol	Drought	Subsoil (60-90 cm)	Chloroflexota	597042
Fallow	Podzol	Drought	Subsoil (60-90 cm)	Chloroflexota	42198.5
Legume/Grass	Podzol	Drought	Subsoil (60-90 cm)	Chloroflexota	1.11063e+06
Brassica/Grass	Phaeozem	Drought	Subsoil (60-90 cm)	Chloroflexota	1.24311e+07
Fallow	Phaeozem	Drought	Subsoil (60-90 cm)	Chloroflexota	2.65152e+06
Legume/Grass	Phaeozem	Drought	Subsoil (60-90 cm)	Chloroflexota	411219
Brassica/Grass	Luvisol	Rainfall-fed	Subsoil (60-90 cm)	Chloroflexota	1.0921e+07
Fallow	Luvisol	Rainfall-fed	Subsoil (60-90 cm)	Chloroflexota	1.495e+06
Legume/Grass	Luvisol	Rainfall-fed	Subsoil (60-90 cm)	Chloroflexota	5.00321e+06
Brassica/Grass	Podzol	Rainfall-fed	Subsoil (60-90 cm)	Chloroflexota	132691
Fallow	Podzol	Rainfall-fed	Subsoil (60-90 cm)	Chloroflexota	2269.18
Legume/Grass	Podzol	Rainfall-fed	Subsoil (60-90 cm)	Chloroflexota	716908
Brassica/Grass	Phaeozem	Rainfall-fed	Subsoil (60-90 cm)	Chloroflexota	873287
Fallow	Phaeozem	Rainfall-fed	Subsoil (60-90 cm)	Chloroflexota	3.37772e+06
Legume/Grass	Phaeozem	Rainfall-fed	Subsoil (60-90 cm)	Chloroflexota	1.70865e+06
Brassica/Grass	Luvisol	Drought	Topsoil (0-30 cm)	Cyanobacteria	9.71801e+06
Fallow	Luvisol	Drought	Topsoil (0-30 cm)	Cyanobacteria	5.8458e+06
Legume/Grass	Luvisol	Drought	Topsoil (0-30 cm)	Cyanobacteria	7.84646e+06
Brassica/Grass	Podzol	Drought	Topsoil (0-30 cm)	Cyanobacteria	3.53741e+06
Fallow	Podzol	Drought	Topsoil (0-30 cm)	Cyanobacteria	1.63331e+06
Legume/Grass	Podzol	Drought	Topsoil (0-30 cm)	Cyanobacteria	4.08107e+06
Brassica/Grass	Phaeozem	Drought	Topsoil (0-30 cm)	Cyanobacteria	3.01185e+06
Fallow	Phaeozem	Drought	Topsoil (0-30 cm)	Cyanobacteria	5.5536e+06
Legume/Grass	Phaeozem	Drought	Topsoil (0-30 cm)	Cyanobacteria	2.32191e+06
Brassica/Grass	Luvisol	Rainfall-fed	Topsoil (0-30 cm)	Cyanobacteria	8.36978e+06
Fallow	Luvisol	Rainfall-fed	Topsoil (0-30 cm)	Cyanobacteria	1.21954e+07
Legume/Grass	Luvisol	Rainfall-fed	Topsoil (0-30 cm)	Cyanobacteria	7.06946e+06
Brassica/Grass	Podzol	Rainfall-fed	Topsoil (0-30 cm)	Cyanobacteria	1.02015e+06
Fallow	Podzol	Rainfall-fed	Topsoil (0-30 cm)	Cyanobacteria	2.84258e+06
Legume/Grass	Podzol	Rainfall-fed	Topsoil (0-30 cm)	Cyanobacteria	4.07714e+06
Brassica/Grass	Phaeozem	Rainfall-fed	Topsoil (0-30 cm)	Cyanobacteria	2.87644e+06
Fallow	Phaeozem	Rainfall-fed	Topsoil (0-30 cm)	Cyanobacteria	4.5439e+06
Legume/Grass	Phaeozem	Rainfall-fed	Topsoil (0-30 cm)	Cyanobacteria	6.1434e+06
Brassica/Grass	Luvisol	Drought	Subsoil (30-60 cm)	Cyanobacteria	1.11187e+06
Fallow	Luvisol	Drought	Subsoil (30-60 cm)	Cyanobacteria	722133
Legume/Grass	Luvisol	Drought	Subsoil (30-60 cm)	Cyanobacteria	1.30195e+06
Brassica/Grass	Podzol	Drought	Subsoil (30-60 cm)	Cyanobacteria	376743
Fallow	Podzol	Drought	Subsoil (30-60 cm)	Cyanobacteria	1.66052e+06
Legume/Grass	Podzol	Drought	Subsoil (30-60 cm)	Cyanobacteria	341505
Brassica/Grass	Phaeozem	Drought	Subsoil (30-60 cm)	Cyanobacteria	115623
Fallow	Phaeozem	Drought	Subsoil (30-60 cm)	Cyanobacteria	80283.8
Legume/Grass	Phaeozem	Drought	Subsoil (30-60 cm)	Cyanobacteria	139363
Brassica/Grass	Luvisol	Rainfall-fed	Subsoil (30-60 cm)	Cyanobacteria	2.89831e+06
Fallow	Luvisol	Rainfall-fed	Subsoil (30-60 cm)	Cyanobacteria	1.76289e+06
Legume/Grass	Luvisol	Rainfall-fed	Subsoil (30-60 cm)	Cyanobacteria	427451
Brassica/Grass	Podzol	Rainfall-fed	Subsoil (30-60 cm)	Cyanobacteria	161194
Fallow	Podzol	Rainfall-fed	Subsoil (30-60 cm)	Cyanobacteria	203465
Legume/Grass	Podzol	Rainfall-fed	Subsoil (30-60 cm)	Cyanobacteria	253423
Brassica/Grass	Phaeozem	Rainfall-fed	Subsoil (30-60 cm)	Cyanobacteria	22689.3
Fallow	Phaeozem	Rainfall-fed	Subsoil (30-60 cm)	Cyanobacteria	36252.8
Legume/Grass	Phaeozem	Rainfall-fed	Subsoil (30-60 cm)	Cyanobacteria	42104.6
Brassica/Grass	Luvisol	Drought	Subsoil (60-90 cm)	Cyanobacteria	155993
Fallow	Luvisol	Drought	Subsoil (60-90 cm)	Cyanobacteria	719744
Legume/Grass	Luvisol	Drought	Subsoil (60-90 cm)	Cyanobacteria	1221.05
Brassica/Grass	Podzol	Drought	Subsoil (60-90 cm)	Cyanobacteria	112208
Fallow	Podzol	Drought	Subsoil (60-90 cm)	Cyanobacteria	0
Legume/Grass	Podzol	Drought	Subsoil (60-90 cm)	Cyanobacteria	54576.7
Brassica/Grass	Phaeozem	Drought	Subsoil (60-90 cm)	Cyanobacteria	51077.1
Fallow	Phaeozem	Drought	Subsoil (60-90 cm)	Cyanobacteria	26329.8
Legume/Grass	Phaeozem	Drought	Subsoil (60-90 cm)	Cyanobacteria	103698
Brassica/Grass	Luvisol	Rainfall-fed	Subsoil (60-90 cm)	Cyanobacteria	192740
Fallow	Luvisol	Rainfall-fed	Subsoil (60-90 cm)	Cyanobacteria	0
Legume/Grass	Luvisol	Rainfall-fed	Subsoil (60-90 cm)	Cyanobacteria	24292.3
Brassica/Grass	Podzol	Rainfall-fed	Subsoil (60-90 cm)	Cyanobacteria	2716.69
Fallow	Podzol	Rainfall-fed	Subsoil (60-90 cm)	Cyanobacteria	0
Legume/Grass	Podzol	Rainfall-fed	Subsoil (60-90 cm)	Cyanobacteria	9027.94
Brassica/Grass	Phaeozem	Rainfall-fed	Subsoil (60-90 cm)	Cyanobacteria	21668.3
Fallow	Phaeozem	Rainfall-fed	Subsoil (60-90 cm)	Cyanobacteria	28800.4
Legume/Grass	Phaeozem	Rainfall-fed	Subsoil (60-90 cm)	Cyanobacteria	0
Brassica/Grass	Luvisol	Drought	Topsoil (0-30 cm)	Deferribacterota	0
Fallow	Luvisol	Drought	Topsoil (0-30 cm)	Deferribacterota	0
Legume/Grass	Luvisol	Drought	Topsoil (0-30 cm)	Deferribacterota	0
Brassica/Grass	Podzol	Drought	Topsoil (0-30 cm)	Deferribacterota	0
Fallow	Podzol	Drought	Topsoil (0-30 cm)	Deferribacterota	0
Legume/Grass	Podzol	Drought	Topsoil (0-30 cm)	Deferribacterota	0
Brassica/Grass	Phaeozem	Drought	Topsoil (0-30 cm)	Deferribacterota	0
Fallow	Phaeozem	Drought	Topsoil (0-30 cm)	Deferribacterota	0
Legume/Grass	Phaeozem	Drought	Topsoil (0-30 cm)	Deferribacterota	0
Brassica/Grass	Luvisol	Rainfall-fed	Topsoil (0-30 cm)	Deferribacterota	0
Fallow	Luvisol	Rainfall-fed	Topsoil (0-30 cm)	Deferribacterota	0
Legume/Grass	Luvisol	Rainfall-fed	Topsoil (0-30 cm)	Deferribacterota	0
Brassica/Grass	Podzol	Rainfall-fed	Topsoil (0-30 cm)	Deferribacterota	8558.05
Fallow	Podzol	Rainfall-fed	Topsoil (0-30 cm)	Deferribacterota	0
Legume/Grass	Podzol	Rainfall-fed	Topsoil (0-30 cm)	Deferribacterota	0
Brassica/Grass	Phaeozem	Rainfall-fed	Topsoil (0-30 cm)	Deferribacterota	0
Fallow	Phaeozem	Rainfall-fed	Topsoil (0-30 cm)	Deferribacterota	0
Legume/Grass	Phaeozem	Rainfall-fed	Topsoil (0-30 cm)	Deferribacterota	0
Brassica/Grass	Luvisol	Drought	Subsoil (30-60 cm)	Deferribacterota	0
Fallow	Luvisol	Drought	Subsoil (30-60 cm)	Deferribacterota	0
Legume/Grass	Luvisol	Drought	Subsoil (30-60 cm)	Deferribacterota	0
Brassica/Grass	Podzol	Drought	Subsoil (30-60 cm)	Deferribacterota	0
Fallow	Podzol	Drought	Subsoil (30-60 cm)	Deferribacterota	0
Legume/Grass	Podzol	Drought	Subsoil (30-60 cm)	Deferribacterota	0
Brassica/Grass	Phaeozem	Drought	Subsoil (30-60 cm)	Deferribacterota	0
Fallow	Phaeozem	Drought	Subsoil (30-60 cm)	Deferribacterota	0
Legume/Grass	Phaeozem	Drought	Subsoil (30-60 cm)	Deferribacterota	0
Brassica/Grass	Luvisol	Rainfall-fed	Subsoil (30-60 cm)	Deferribacterota	0
Fallow	Luvisol	Rainfall-fed	Subsoil (30-60 cm)	Deferribacterota	0
Legume/Grass	Luvisol	Rainfall-fed	Subsoil (30-60 cm)	Deferribacterota	0
Brassica/Grass	Podzol	Rainfall-fed	Subsoil (30-60 cm)	Deferribacterota	0
Fallow	Podzol	Rainfall-fed	Subsoil (30-60 cm)	Deferribacterota	0
Legume/Grass	Podzol	Rainfall-fed	Subsoil (30-60 cm)	Deferribacterota	0
Brassica/Grass	Phaeozem	Rainfall-fed	Subsoil (30-60 cm)	Deferribacterota	0
Fallow	Phaeozem	Rainfall-fed	Subsoil (30-60 cm)	Deferribacterota	0
Legume/Grass	Phaeozem	Rainfall-fed	Subsoil (30-60 cm)	Deferribacterota	0
Brassica/Grass	Luvisol	Drought	Subsoil (60-90 cm)	Deferribacterota	0
Fallow	Luvisol	Drought	Subsoil (60-90 cm)	Deferribacterota	0
Legume/Grass	Luvisol	Drought	Subsoil (60-90 cm)	Deferribacterota	0
Brassica/Grass	Podzol	Drought	Subsoil (60-90 cm)	Deferribacterota	0
Fallow	Podzol	Drought	Subsoil (60-90 cm)	Deferribacterota	0
Legume/Grass	Podzol	Drought	Subsoil (60-90 cm)	Deferribacterota	0
Brassica/Grass	Phaeozem	Drought	Subsoil (60-90 cm)	Deferribacterota	0
Fallow	Phaeozem	Drought	Subsoil (60-90 cm)	Deferribacterota	0
Legume/Grass	Phaeozem	Drought	Subsoil (60-90 cm)	Deferribacterota	0
Brassica/Grass	Luvisol	Rainfall-fed	Subsoil (60-90 cm)	Deferribacterota	0
Fallow	Luvisol	Rainfall-fed	Subsoil (60-90 cm)	Deferribacterota	0
Legume/Grass	Luvisol	Rainfall-fed	Subsoil (60-90 cm)	Deferribacterota	0
Brassica/Grass	Podzol	Rainfall-fed	Subsoil (60-90 cm)	Deferribacterota	0
Fallow	Podzol	Rainfall-fed	Subsoil (60-90 cm)	Deferribacterota	0
Legume/Grass	Podzol	Rainfall-fed	Subsoil (60-90 cm)	Deferribacterota	0
Brassica/Grass	Phaeozem	Rainfall-fed	Subsoil (60-90 cm)	Deferribacterota	0
Fallow	Phaeozem	Rainfall-fed	Subsoil (60-90 cm)	Deferribacterota	0
Legume/Grass	Phaeozem	Rainfall-fed	Subsoil (60-90 cm)	Deferribacterota	0
Brassica/Grass	Luvisol	Drought	Topsoil (0-30 cm)	Deinococcota	300543
Fallow	Luvisol	Drought	Topsoil (0-30 cm)	Deinococcota	0
Legume/Grass	Luvisol	Drought	Topsoil (0-30 cm)	Deinococcota	0
Brassica/Grass	Podzol	Drought	Topsoil (0-30 cm)	Deinococcota	29286.9
Fallow	Podzol	Drought	Topsoil (0-30 cm)	Deinococcota	0
Legume/Grass	Podzol	Drought	Topsoil (0-30 cm)	Deinococcota	0
Brassica/Grass	Phaeozem	Drought	Topsoil (0-30 cm)	Deinococcota	0
Fallow	Phaeozem	Drought	Topsoil (0-30 cm)	Deinococcota	0
Legume/Grass	Phaeozem	Drought	Topsoil (0-30 cm)	Deinococcota	0
Brassica/Grass	Luvisol	Rainfall-fed	Topsoil (0-30 cm)	Deinococcota	39342.7
Fallow	Luvisol	Rainfall-fed	Topsoil (0-30 cm)	Deinococcota	532133
Legume/Grass	Luvisol	Rainfall-fed	Topsoil (0-30 cm)	Deinococcota	0
Brassica/Grass	Podzol	Rainfall-fed	Topsoil (0-30 cm)	Deinococcota	0
Fallow	Podzol	Rainfall-fed	Topsoil (0-30 cm)	Deinococcota	458086
Legume/Grass	Podzol	Rainfall-fed	Topsoil (0-30 cm)	Deinococcota	680782
Brassica/Grass	Phaeozem	Rainfall-fed	Topsoil (0-30 cm)	Deinococcota	0
Fallow	Phaeozem	Rainfall-fed	Topsoil (0-30 cm)	Deinococcota	0
Legume/Grass	Phaeozem	Rainfall-fed	Topsoil (0-30 cm)	Deinococcota	0
Brassica/Grass	Luvisol	Drought	Subsoil (30-60 cm)	Deinococcota	0
Fallow	Luvisol	Drought	Subsoil (30-60 cm)	Deinococcota	0
Legume/Grass	Luvisol	Drought	Subsoil (30-60 cm)	Deinococcota	973.112
Brassica/Grass	Podzol	Drought	Subsoil (30-60 cm)	Deinococcota	0
Fallow	Podzol	Drought	Subsoil (30-60 cm)	Deinococcota	0
Legume/Grass	Podzol	Drought	Subsoil (30-60 cm)	Deinococcota	7530.81
Brassica/Grass	Phaeozem	Drought	Subsoil (30-60 cm)	Deinococcota	0
Fallow	Phaeozem	Drought	Subsoil (30-60 cm)	Deinococcota	0
Legume/Grass	Phaeozem	Drought	Subsoil (30-60 cm)	Deinococcota	0
Brassica/Grass	Luvisol	Rainfall-fed	Subsoil (30-60 cm)	Deinococcota	0
Fallow	Luvisol	Rainfall-fed	Subsoil (30-60 cm)	Deinococcota	0
Legume/Grass	Luvisol	Rainfall-fed	Subsoil (30-60 cm)	Deinococcota	0
Brassica/Grass	Podzol	Rainfall-fed	Subsoil (30-60 cm)	Deinococcota	0
Fallow	Podzol	Rainfall-fed	Subsoil (30-60 cm)	Deinococcota	0
Legume/Grass	Podzol	Rainfall-fed	Subsoil (30-60 cm)	Deinococcota	0
Brassica/Grass	Phaeozem	Rainfall-fed	Subsoil (30-60 cm)	Deinococcota	0
Fallow	Phaeozem	Rainfall-fed	Subsoil (30-60 cm)	Deinococcota	0
Legume/Grass	Phaeozem	Rainfall-fed	Subsoil (30-60 cm)	Deinococcota	0
Brassica/Grass	Luvisol	Drought	Subsoil (60-90 cm)	Deinococcota	0
Fallow	Luvisol	Drought	Subsoil (60-90 cm)	Deinococcota	13609.5
Legume/Grass	Luvisol	Drought	Subsoil (60-90 cm)	Deinococcota	1383.86
Brassica/Grass	Podzol	Drought	Subsoil (60-90 cm)	Deinococcota	0
Fallow	Podzol	Drought	Subsoil (60-90 cm)	Deinococcota	0
Legume/Grass	Podzol	Drought	Subsoil (60-90 cm)	Deinococcota	789.945
Brassica/Grass	Phaeozem	Drought	Subsoil (60-90 cm)	Deinococcota	0
Fallow	Phaeozem	Drought	Subsoil (60-90 cm)	Deinococcota	10951.3
Legume/Grass	Phaeozem	Drought	Subsoil (60-90 cm)	Deinococcota	0
Brassica/Grass	Luvisol	Rainfall-fed	Subsoil (60-90 cm)	Deinococcota	0
Fallow	Luvisol	Rainfall-fed	Subsoil (60-90 cm)	Deinococcota	0
Legume/Grass	Luvisol	Rainfall-fed	Subsoil (60-90 cm)	Deinococcota	0
Brassica/Grass	Podzol	Rainfall-fed	Subsoil (60-90 cm)	Deinococcota	0
Fallow	Podzol	Rainfall-fed	Subsoil (60-90 cm)	Deinococcota	2727.85
Legume/Grass	Podzol	Rainfall-fed	Subsoil (60-90 cm)	Deinococcota	0
Brassica/Grass	Phaeozem	Rainfall-fed	Subsoil (60-90 cm)	Deinococcota	0
Fallow	Phaeozem	Rainfall-fed	Subsoil (60-90 cm)	Deinococcota	0
Legume/Grass	Phaeozem	Rainfall-fed	Subsoil (60-90 cm)	Deinococcota	2248.96
Brassica/Grass	Luvisol	Drought	Topsoil (0-30 cm)	Dependentiae	324156
Fallow	Luvisol	Drought	Topsoil (0-30 cm)	Dependentiae	283624
Legume/Grass	Luvisol	Drought	Topsoil (0-30 cm)	Dependentiae	629932
Brassica/Grass	Podzol	Drought	Topsoil (0-30 cm)	Dependentiae	1.22448e+06
Fallow	Podzol	Drought	Topsoil (0-30 cm)	Dependentiae	750126
Legume/Grass	Podzol	Drought	Topsoil (0-30 cm)	Dependentiae	927760
Brassica/Grass	Phaeozem	Drought	Topsoil (0-30 cm)	Dependentiae	114637
Fallow	Phaeozem	Drought	Topsoil (0-30 cm)	Dependentiae	113568
Legume/Grass	Phaeozem	Drought	Topsoil (0-30 cm)	Dependentiae	200964
Brassica/Grass	Luvisol	Rainfall-fed	Topsoil (0-30 cm)	Dependentiae	979813
Fallow	Luvisol	Rainfall-fed	Topsoil (0-30 cm)	Dependentiae	473205
Legume/Grass	Luvisol	Rainfall-fed	Topsoil (0-30 cm)	Dependentiae	716480
Brassica/Grass	Podzol	Rainfall-fed	Topsoil (0-30 cm)	Dependentiae	1.07754e+06
Fallow	Podzol	Rainfall-fed	Topsoil (0-30 cm)	Dependentiae	643743
Legume/Grass	Podzol	Rainfall-fed	Topsoil (0-30 cm)	Dependentiae	1.08826e+06
Brassica/Grass	Phaeozem	Rainfall-fed	Topsoil (0-30 cm)	Dependentiae	108354
Fallow	Phaeozem	Rainfall-fed	Topsoil (0-30 cm)	Dependentiae	28679
Legume/Grass	Phaeozem	Rainfall-fed	Topsoil (0-30 cm)	Dependentiae	77259.2
Brassica/Grass	Luvisol	Drought	Subsoil (30-60 cm)	Dependentiae	809443
Fallow	Luvisol	Drought	Subsoil (30-60 cm)	Dependentiae	701683
Legume/Grass	Luvisol	Drought	Subsoil (30-60 cm)	Dependentiae	599901
Brassica/Grass	Podzol	Drought	Subsoil (30-60 cm)	Dependentiae	3.18275e+06
Fallow	Podzol	Drought	Subsoil (30-60 cm)	Dependentiae	756254
Legume/Grass	Podzol	Drought	Subsoil (30-60 cm)	Dependentiae	586006
Brassica/Grass	Phaeozem	Drought	Subsoil (30-60 cm)	Dependentiae	43035.5
Fallow	Phaeozem	Drought	Subsoil (30-60 cm)	Dependentiae	13230.2
Legume/Grass	Phaeozem	Drought	Subsoil (30-60 cm)	Dependentiae	35239.9
Brassica/Grass	Luvisol	Rainfall-fed	Subsoil (30-60 cm)	Dependentiae	898612
Fallow	Luvisol	Rainfall-fed	Subsoil (30-60 cm)	Dependentiae	681937
Legume/Grass	Luvisol	Rainfall-fed	Subsoil (30-60 cm)	Dependentiae	630952
Brassica/Grass	Podzol	Rainfall-fed	Subsoil (30-60 cm)	Dependentiae	486511
Fallow	Podzol	Rainfall-fed	Subsoil (30-60 cm)	Dependentiae	352141
Legume/Grass	Podzol	Rainfall-fed	Subsoil (30-60 cm)	Dependentiae	669366
Brassica/Grass	Phaeozem	Rainfall-fed	Subsoil (30-60 cm)	Dependentiae	29518.3
Fallow	Phaeozem	Rainfall-fed	Subsoil (30-60 cm)	Dependentiae	43703.9
Legume/Grass	Phaeozem	Rainfall-fed	Subsoil (30-60 cm)	Dependentiae	39558.7
Brassica/Grass	Luvisol	Drought	Subsoil (60-90 cm)	Dependentiae	316610
Fallow	Luvisol	Drought	Subsoil (60-90 cm)	Dependentiae	247671
Legume/Grass	Luvisol	Drought	Subsoil (60-90 cm)	Dependentiae	7094.92
Brassica/Grass	Podzol	Drought	Subsoil (60-90 cm)	Dependentiae	46023.1
Fallow	Podzol	Drought	Subsoil (60-90 cm)	Dependentiae	0
Legume/Grass	Podzol	Drought	Subsoil (60-90 cm)	Dependentiae	53808.3
Brassica/Grass	Phaeozem	Drought	Subsoil (60-90 cm)	Dependentiae	128142
Fallow	Phaeozem	Drought	Subsoil (60-90 cm)	Dependentiae	56531
Legume/Grass	Phaeozem	Drought	Subsoil (60-90 cm)	Dependentiae	2012.51
Brassica/Grass	Luvisol	Rainfall-fed	Subsoil (60-90 cm)	Dependentiae	292556
Fallow	Luvisol	Rainfall-fed	Subsoil (60-90 cm)	Dependentiae	86609.7
Legume/Grass	Luvisol	Rainfall-fed	Subsoil (60-90 cm)	Dependentiae	165423
Brassica/Grass	Podzol	Rainfall-fed	Subsoil (60-90 cm)	Dependentiae	65975.6
Fallow	Podzol	Rainfall-fed	Subsoil (60-90 cm)	Dependentiae	0
Legume/Grass	Podzol	Rainfall-fed	Subsoil (60-90 cm)	Dependentiae	177302
Brassica/Grass	Phaeozem	Rainfall-fed	Subsoil (60-90 cm)	Dependentiae	6002.86
Fallow	Phaeozem	Rainfall-fed	Subsoil (60-90 cm)	Dependentiae	61018
Legume/Grass	Phaeozem	Rainfall-fed	Subsoil (60-90 cm)	Dependentiae	40481.3
Brassica/Grass	Luvisol	Drought	Topsoil (0-30 cm)	Desantisbacteria	0
Fallow	Luvisol	Drought	Topsoil (0-30 cm)	Desantisbacteria	0
Legume/Grass	Luvisol	Drought	Topsoil (0-30 cm)	Desantisbacteria	0
Brassica/Grass	Podzol	Drought	Topsoil (0-30 cm)	Desantisbacteria	0
Fallow	Podzol	Drought	Topsoil (0-30 cm)	Desantisbacteria	0
Legume/Grass	Podzol	Drought	Topsoil (0-30 cm)	Desantisbacteria	0
Brassica/Grass	Phaeozem	Drought	Topsoil (0-30 cm)	Desantisbacteria	0
Fallow	Phaeozem	Drought	Topsoil (0-30 cm)	Desantisbacteria	0
Legume/Grass	Phaeozem	Drought	Topsoil (0-30 cm)	Desantisbacteria	0
Brassica/Grass	Luvisol	Rainfall-fed	Topsoil (0-30 cm)	Desantisbacteria	0
Fallow	Luvisol	Rainfall-fed	Topsoil (0-30 cm)	Desantisbacteria	0
Legume/Grass	Luvisol	Rainfall-fed	Topsoil (0-30 cm)	Desantisbacteria	0
Brassica/Grass	Podzol	Rainfall-fed	Topsoil (0-30 cm)	Desantisbacteria	0
Fallow	Podzol	Rainfall-fed	Topsoil (0-30 cm)	Desantisbacteria	0
Legume/Grass	Podzol	Rainfall-fed	Topsoil (0-30 cm)	Desantisbacteria	0
Brassica/Grass	Phaeozem	Rainfall-fed	Topsoil (0-30 cm)	Desantisbacteria	0
Fallow	Phaeozem	Rainfall-fed	Topsoil (0-30 cm)	Desantisbacteria	0
Legume/Grass	Phaeozem	Rainfall-fed	Topsoil (0-30 cm)	Desantisbacteria	0
Brassica/Grass	Luvisol	Drought	Subsoil (30-60 cm)	Desantisbacteria	0
Fallow	Luvisol	Drought	Subsoil (30-60 cm)	Desantisbacteria	0
Legume/Grass	Luvisol	Drought	Subsoil (30-60 cm)	Desantisbacteria	0
Brassica/Grass	Podzol	Drought	Subsoil (30-60 cm)	Desantisbacteria	0
Fallow	Podzol	Drought	Subsoil (30-60 cm)	Desantisbacteria	0
Legume/Grass	Podzol	Drought	Subsoil (30-60 cm)	Desantisbacteria	0
Brassica/Grass	Phaeozem	Drought	Subsoil (30-60 cm)	Desantisbacteria	0
Fallow	Phaeozem	Drought	Subsoil (30-60 cm)	Desantisbacteria	0
Legume/Grass	Phaeozem	Drought	Subsoil (30-60 cm)	Desantisbacteria	0
Brassica/Grass	Luvisol	Rainfall-fed	Subsoil (30-60 cm)	Desantisbacteria	0
Fallow	Luvisol	Rainfall-fed	Subsoil (30-60 cm)	Desantisbacteria	0
Legume/Grass	Luvisol	Rainfall-fed	Subsoil (30-60 cm)	Desantisbacteria	0
Brassica/Grass	Podzol	Rainfall-fed	Subsoil (30-60 cm)	Desantisbacteria	0
Fallow	Podzol	Rainfall-fed	Subsoil (30-60 cm)	Desantisbacteria	0
Legume/Grass	Podzol	Rainfall-fed	Subsoil (30-60 cm)	Desantisbacteria	0
Brassica/Grass	Phaeozem	Rainfall-fed	Subsoil (30-60 cm)	Desantisbacteria	0
Fallow	Phaeozem	Rainfall-fed	Subsoil (30-60 cm)	Desantisbacteria	0
Legume/Grass	Phaeozem	Rainfall-fed	Subsoil (30-60 cm)	Desantisbacteria	0
Brassica/Grass	Luvisol	Drought	Subsoil (60-90 cm)	Desantisbacteria	0
Fallow	Luvisol	Drought	Subsoil (60-90 cm)	Desantisbacteria	52736.8
Legume/Grass	Luvisol	Drought	Subsoil (60-90 cm)	Desantisbacteria	0
Brassica/Grass	Podzol	Drought	Subsoil (60-90 cm)	Desantisbacteria	0
Fallow	Podzol	Drought	Subsoil (60-90 cm)	Desantisbacteria	0
Legume/Grass	Podzol	Drought	Subsoil (60-90 cm)	Desantisbacteria	0
Brassica/Grass	Phaeozem	Drought	Subsoil (60-90 cm)	Desantisbacteria	0
Fallow	Phaeozem	Drought	Subsoil (60-90 cm)	Desantisbacteria	0
Legume/Grass	Phaeozem	Drought	Subsoil (60-90 cm)	Desantisbacteria	0
Brassica/Grass	Luvisol	Rainfall-fed	Subsoil (60-90 cm)	Desantisbacteria	0
Fallow	Luvisol	Rainfall-fed	Subsoil (60-90 cm)	Desantisbacteria	0
Legume/Grass	Luvisol	Rainfall-fed	Subsoil (60-90 cm)	Desantisbacteria	0
Brassica/Grass	Podzol	Rainfall-fed	Subsoil (60-90 cm)	Desantisbacteria	0
Fallow	Podzol	Rainfall-fed	Subsoil (60-90 cm)	Desantisbacteria	0
Legume/Grass	Podzol	Rainfall-fed	Subsoil (60-90 cm)	Desantisbacteria	0
Brassica/Grass	Phaeozem	Rainfall-fed	Subsoil (60-90 cm)	Desantisbacteria	0
Fallow	Phaeozem	Rainfall-fed	Subsoil (60-90 cm)	Desantisbacteria	0
Legume/Grass	Phaeozem	Rainfall-fed	Subsoil (60-90 cm)	Desantisbacteria	0
Brassica/Grass	Luvisol	Drought	Topsoil (0-30 cm)	Desulfobacterota	1.69154e+07
Fallow	Luvisol	Drought	Topsoil (0-30 cm)	Desulfobacterota	2.18643e+07
Legume/Grass	Luvisol	Drought	Topsoil (0-30 cm)	Desulfobacterota	2.29169e+07
Brassica/Grass	Podzol	Drought	Topsoil (0-30 cm)	Desulfobacterota	9.47291e+06
Fallow	Podzol	Drought	Topsoil (0-30 cm)	Desulfobacterota	4.08811e+06
Legume/Grass	Podzol	Drought	Topsoil (0-30 cm)	Desulfobacterota	1.36394e+07
Brassica/Grass	Phaeozem	Drought	Topsoil (0-30 cm)	Desulfobacterota	3.05124e+07
Fallow	Phaeozem	Drought	Topsoil (0-30 cm)	Desulfobacterota	3.09671e+07
Legume/Grass	Phaeozem	Drought	Topsoil (0-30 cm)	Desulfobacterota	2.60526e+07
Brassica/Grass	Luvisol	Rainfall-fed	Topsoil (0-30 cm)	Desulfobacterota	3.08568e+07
Fallow	Luvisol	Rainfall-fed	Topsoil (0-30 cm)	Desulfobacterota	2.29901e+07
Legume/Grass	Luvisol	Rainfall-fed	Topsoil (0-30 cm)	Desulfobacterota	1.95817e+07
Brassica/Grass	Podzol	Rainfall-fed	Topsoil (0-30 cm)	Desulfobacterota	5.70294e+06
Fallow	Podzol	Rainfall-fed	Topsoil (0-30 cm)	Desulfobacterota	5.23199e+06
Legume/Grass	Podzol	Rainfall-fed	Topsoil (0-30 cm)	Desulfobacterota	1.48029e+07
Brassica/Grass	Phaeozem	Rainfall-fed	Topsoil (0-30 cm)	Desulfobacterota	1.87222e+07
Fallow	Phaeozem	Rainfall-fed	Topsoil (0-30 cm)	Desulfobacterota	2.32796e+07
Legume/Grass	Phaeozem	Rainfall-fed	Topsoil (0-30 cm)	Desulfobacterota	3.1822e+07
Brassica/Grass	Luvisol	Drought	Subsoil (30-60 cm)	Desulfobacterota	1.32253e+07
Fallow	Luvisol	Drought	Subsoil (30-60 cm)	Desulfobacterota	1.94411e+07
Legume/Grass	Luvisol	Drought	Subsoil (30-60 cm)	Desulfobacterota	1.51196e+07
Brassica/Grass	Podzol	Drought	Subsoil (30-60 cm)	Desulfobacterota	5.90856e+06
Fallow	Podzol	Drought	Subsoil (30-60 cm)	Desulfobacterota	3.34741e+06
Legume/Grass	Podzol	Drought	Subsoil (30-60 cm)	Desulfobacterota	4.89748e+06
Brassica/Grass	Phaeozem	Drought	Subsoil (30-60 cm)	Desulfobacterota	8.06913e+06
Fallow	Phaeozem	Drought	Subsoil (30-60 cm)	Desulfobacterota	2.77473e+06
Legume/Grass	Phaeozem	Drought	Subsoil (30-60 cm)	Desulfobacterota	6.67008e+06
Brassica/Grass	Luvisol	Rainfall-fed	Subsoil (30-60 cm)	Desulfobacterota	2.16907e+07
Fallow	Luvisol	Rainfall-fed	Subsoil (30-60 cm)	Desulfobacterota	1.26119e+07
Legume/Grass	Luvisol	Rainfall-fed	Subsoil (30-60 cm)	Desulfobacterota	1.02886e+07
Brassica/Grass	Podzol	Rainfall-fed	Subsoil (30-60 cm)	Desulfobacterota	837648
Fallow	Podzol	Rainfall-fed	Subsoil (30-60 cm)	Desulfobacterota	1.70572e+06
Legume/Grass	Podzol	Rainfall-fed	Subsoil (30-60 cm)	Desulfobacterota	2.45155e+06
Brassica/Grass	Phaeozem	Rainfall-fed	Subsoil (30-60 cm)	Desulfobacterota	2.99924e+06
Fallow	Phaeozem	Rainfall-fed	Subsoil (30-60 cm)	Desulfobacterota	3.09857e+06
Legume/Grass	Phaeozem	Rainfall-fed	Subsoil (30-60 cm)	Desulfobacterota	2.44498e+06
Brassica/Grass	Luvisol	Drought	Subsoil (60-90 cm)	Desulfobacterota	3.72638e+06
Fallow	Luvisol	Drought	Subsoil (60-90 cm)	Desulfobacterota	6.2555e+06
Legume/Grass	Luvisol	Drought	Subsoil (60-90 cm)	Desulfobacterota	255330
Brassica/Grass	Podzol	Drought	Subsoil (60-90 cm)	Desulfobacterota	379640
Fallow	Podzol	Drought	Subsoil (60-90 cm)	Desulfobacterota	69.0646
Legume/Grass	Podzol	Drought	Subsoil (60-90 cm)	Desulfobacterota	583019
Brassica/Grass	Phaeozem	Drought	Subsoil (60-90 cm)	Desulfobacterota	7.60983e+06
Fallow	Phaeozem	Drought	Subsoil (60-90 cm)	Desulfobacterota	868382
Legume/Grass	Phaeozem	Drought	Subsoil (60-90 cm)	Desulfobacterota	64189.1
Brassica/Grass	Luvisol	Rainfall-fed	Subsoil (60-90 cm)	Desulfobacterota	5.68424e+06
Fallow	Luvisol	Rainfall-fed	Subsoil (60-90 cm)	Desulfobacterota	406500
Legume/Grass	Luvisol	Rainfall-fed	Subsoil (60-90 cm)	Desulfobacterota	1.85299e+06
Brassica/Grass	Podzol	Rainfall-fed	Subsoil (60-90 cm)	Desulfobacterota	168832
Fallow	Podzol	Rainfall-fed	Subsoil (60-90 cm)	Desulfobacterota	724.207
Legume/Grass	Podzol	Rainfall-fed	Subsoil (60-90 cm)	Desulfobacterota	426541
Brassica/Grass	Phaeozem	Rainfall-fed	Subsoil (60-90 cm)	Desulfobacterota	385087
Fallow	Phaeozem	Rainfall-fed	Subsoil (60-90 cm)	Desulfobacterota	1.3465e+06
Legume/Grass	Phaeozem	Rainfall-fed	Subsoil (60-90 cm)	Desulfobacterota	958058
Brassica/Grass	Luvisol	Drought	Topsoil (0-30 cm)	Ca. Dormibacteria	53199.5
Fallow	Luvisol	Drought	Topsoil (0-30 cm)	Ca. Dormibacteria	50394.3
Legume/Grass	Luvisol	Drought	Topsoil (0-30 cm)	Ca. Dormibacteria	290215
Brassica/Grass	Podzol	Drought	Topsoil (0-30 cm)	Ca. Dormibacteria	8.26413e+06
Fallow	Podzol	Drought	Topsoil (0-30 cm)	Ca. Dormibacteria	4.98784e+06
Legume/Grass	Podzol	Drought	Topsoil (0-30 cm)	Ca. Dormibacteria	8.9713e+06
Brassica/Grass	Phaeozem	Drought	Topsoil (0-30 cm)	Ca. Dormibacteria	0
Fallow	Phaeozem	Drought	Topsoil (0-30 cm)	Ca. Dormibacteria	0
Legume/Grass	Phaeozem	Drought	Topsoil (0-30 cm)	Ca. Dormibacteria	0
Brassica/Grass	Luvisol	Rainfall-fed	Topsoil (0-30 cm)	Ca. Dormibacteria	191528
Fallow	Luvisol	Rainfall-fed	Topsoil (0-30 cm)	Ca. Dormibacteria	0
Legume/Grass	Luvisol	Rainfall-fed	Topsoil (0-30 cm)	Ca. Dormibacteria	243238
Brassica/Grass	Podzol	Rainfall-fed	Topsoil (0-30 cm)	Ca. Dormibacteria	1.29065e+07
Fallow	Podzol	Rainfall-fed	Topsoil (0-30 cm)	Ca. Dormibacteria	6.64564e+06
Legume/Grass	Podzol	Rainfall-fed	Topsoil (0-30 cm)	Ca. Dormibacteria	1.15922e+07
Brassica/Grass	Phaeozem	Rainfall-fed	Topsoil (0-30 cm)	Ca. Dormibacteria	0
Fallow	Phaeozem	Rainfall-fed	Topsoil (0-30 cm)	Ca. Dormibacteria	120452
Legume/Grass	Phaeozem	Rainfall-fed	Topsoil (0-30 cm)	Ca. Dormibacteria	138253
Brassica/Grass	Luvisol	Drought	Subsoil (30-60 cm)	Ca. Dormibacteria	1.0152e+06
Fallow	Luvisol	Drought	Subsoil (30-60 cm)	Ca. Dormibacteria	9.41065e+06
Legume/Grass	Luvisol	Drought	Subsoil (30-60 cm)	Ca. Dormibacteria	307942
Brassica/Grass	Podzol	Drought	Subsoil (30-60 cm)	Ca. Dormibacteria	3.52443e+07
Fallow	Podzol	Drought	Subsoil (30-60 cm)	Ca. Dormibacteria	8.02505e+06
Legume/Grass	Podzol	Drought	Subsoil (30-60 cm)	Ca. Dormibacteria	1.98085e+07
Brassica/Grass	Phaeozem	Drought	Subsoil (30-60 cm)	Ca. Dormibacteria	4.04594e+06
Fallow	Phaeozem	Drought	Subsoil (30-60 cm)	Ca. Dormibacteria	958522
Legume/Grass	Phaeozem	Drought	Subsoil (30-60 cm)	Ca. Dormibacteria	1.12641e+06
Brassica/Grass	Luvisol	Rainfall-fed	Subsoil (30-60 cm)	Ca. Dormibacteria	1.90685e+06
Fallow	Luvisol	Rainfall-fed	Subsoil (30-60 cm)	Ca. Dormibacteria	1.53281e+06
Legume/Grass	Luvisol	Rainfall-fed	Subsoil (30-60 cm)	Ca. Dormibacteria	3.20066e+06
Brassica/Grass	Podzol	Rainfall-fed	Subsoil (30-60 cm)	Ca. Dormibacteria	3.87675e+06
Fallow	Podzol	Rainfall-fed	Subsoil (30-60 cm)	Ca. Dormibacteria	8.23228e+06
Legume/Grass	Podzol	Rainfall-fed	Subsoil (30-60 cm)	Ca. Dormibacteria	1.01868e+07
Brassica/Grass	Phaeozem	Rainfall-fed	Subsoil (30-60 cm)	Ca. Dormibacteria	2.0385e+06
Fallow	Phaeozem	Rainfall-fed	Subsoil (30-60 cm)	Ca. Dormibacteria	1.17664e+06
Legume/Grass	Phaeozem	Rainfall-fed	Subsoil (30-60 cm)	Ca. Dormibacteria	922453
Brassica/Grass	Luvisol	Drought	Subsoil (60-90 cm)	Ca. Dormibacteria	1.43878e+06
Fallow	Luvisol	Drought	Subsoil (60-90 cm)	Ca. Dormibacteria	4.53306e+06
Legume/Grass	Luvisol	Drought	Subsoil (60-90 cm)	Ca. Dormibacteria	134429
Brassica/Grass	Podzol	Drought	Subsoil (60-90 cm)	Ca. Dormibacteria	544995
Fallow	Podzol	Drought	Subsoil (60-90 cm)	Ca. Dormibacteria	0
Legume/Grass	Podzol	Drought	Subsoil (60-90 cm)	Ca. Dormibacteria	2.99897e+06
Brassica/Grass	Phaeozem	Drought	Subsoil (60-90 cm)	Ca. Dormibacteria	411293
Fallow	Phaeozem	Drought	Subsoil (60-90 cm)	Ca. Dormibacteria	206709
Legume/Grass	Phaeozem	Drought	Subsoil (60-90 cm)	Ca. Dormibacteria	25324.1
Brassica/Grass	Luvisol	Rainfall-fed	Subsoil (60-90 cm)	Ca. Dormibacteria	2.31455e+06
Fallow	Luvisol	Rainfall-fed	Subsoil (60-90 cm)	Ca. Dormibacteria	389526
Legume/Grass	Luvisol	Rainfall-fed	Subsoil (60-90 cm)	Ca. Dormibacteria	564051
Brassica/Grass	Podzol	Rainfall-fed	Subsoil (60-90 cm)	Ca. Dormibacteria	804015
Fallow	Podzol	Rainfall-fed	Subsoil (60-90 cm)	Ca. Dormibacteria	18974.2
Legume/Grass	Podzol	Rainfall-fed	Subsoil (60-90 cm)	Ca. Dormibacteria	4.96575e+06
Brassica/Grass	Phaeozem	Rainfall-fed	Subsoil (60-90 cm)	Ca. Dormibacteria	321346
Fallow	Phaeozem	Rainfall-fed	Subsoil (60-90 cm)	Ca. Dormibacteria	248452
Legume/Grass	Phaeozem	Rainfall-fed	Subsoil (60-90 cm)	Ca. Dormibacteria	0
Brassica/Grass	Luvisol	Drought	Topsoil (0-30 cm)	Eisenbacteria	1.38898e+07
Fallow	Luvisol	Drought	Topsoil (0-30 cm)	Eisenbacteria	1.72411e+07
Legume/Grass	Luvisol	Drought	Topsoil (0-30 cm)	Eisenbacteria	2.67155e+07
Brassica/Grass	Podzol	Drought	Topsoil (0-30 cm)	Eisenbacteria	9.20138e+06
Fallow	Podzol	Drought	Topsoil (0-30 cm)	Eisenbacteria	3.52441e+06
Legume/Grass	Podzol	Drought	Topsoil (0-30 cm)	Eisenbacteria	6.9909e+06
Brassica/Grass	Phaeozem	Drought	Topsoil (0-30 cm)	Eisenbacteria	6.7881e+06
Fallow	Phaeozem	Drought	Topsoil (0-30 cm)	Eisenbacteria	1.3303e+07
Legume/Grass	Phaeozem	Drought	Topsoil (0-30 cm)	Eisenbacteria	6.35633e+06
Brassica/Grass	Luvisol	Rainfall-fed	Topsoil (0-30 cm)	Eisenbacteria	3.79144e+07
Fallow	Luvisol	Rainfall-fed	Topsoil (0-30 cm)	Eisenbacteria	1.71536e+07
Legume/Grass	Luvisol	Rainfall-fed	Topsoil (0-30 cm)	Eisenbacteria	1.28473e+07
Brassica/Grass	Podzol	Rainfall-fed	Topsoil (0-30 cm)	Eisenbacteria	5.82673e+06
Fallow	Podzol	Rainfall-fed	Topsoil (0-30 cm)	Eisenbacteria	4.95562e+06
Legume/Grass	Podzol	Rainfall-fed	Topsoil (0-30 cm)	Eisenbacteria	7.58277e+06
Brassica/Grass	Phaeozem	Rainfall-fed	Topsoil (0-30 cm)	Eisenbacteria	6.89987e+06
Fallow	Phaeozem	Rainfall-fed	Topsoil (0-30 cm)	Eisenbacteria	9.25406e+06
Legume/Grass	Phaeozem	Rainfall-fed	Topsoil (0-30 cm)	Eisenbacteria	3.29435e+06
Brassica/Grass	Luvisol	Drought	Subsoil (30-60 cm)	Eisenbacteria	3.11544e+07
Fallow	Luvisol	Drought	Subsoil (30-60 cm)	Eisenbacteria	2.19914e+07
Legume/Grass	Luvisol	Drought	Subsoil (30-60 cm)	Eisenbacteria	1.89868e+07
Brassica/Grass	Podzol	Drought	Subsoil (30-60 cm)	Eisenbacteria	2.1895e+06
Fallow	Podzol	Drought	Subsoil (30-60 cm)	Eisenbacteria	3.06477e+06
Legume/Grass	Podzol	Drought	Subsoil (30-60 cm)	Eisenbacteria	1.06442e+06
Brassica/Grass	Phaeozem	Drought	Subsoil (30-60 cm)	Eisenbacteria	4.6308e+06
Fallow	Phaeozem	Drought	Subsoil (30-60 cm)	Eisenbacteria	3.37897e+06
Legume/Grass	Phaeozem	Drought	Subsoil (30-60 cm)	Eisenbacteria	3.19751e+06
Brassica/Grass	Luvisol	Rainfall-fed	Subsoil (30-60 cm)	Eisenbacteria	2.679e+07
Fallow	Luvisol	Rainfall-fed	Subsoil (30-60 cm)	Eisenbacteria	1.52604e+07
Legume/Grass	Luvisol	Rainfall-fed	Subsoil (30-60 cm)	Eisenbacteria	1.3246e+07
Brassica/Grass	Podzol	Rainfall-fed	Subsoil (30-60 cm)	Eisenbacteria	379676
Fallow	Podzol	Rainfall-fed	Subsoil (30-60 cm)	Eisenbacteria	1.53575e+06
Legume/Grass	Podzol	Rainfall-fed	Subsoil (30-60 cm)	Eisenbacteria	897032
Brassica/Grass	Phaeozem	Rainfall-fed	Subsoil (30-60 cm)	Eisenbacteria	2.53839e+06
Fallow	Phaeozem	Rainfall-fed	Subsoil (30-60 cm)	Eisenbacteria	4.05436e+06
Legume/Grass	Phaeozem	Rainfall-fed	Subsoil (30-60 cm)	Eisenbacteria	1.14723e+06
Brassica/Grass	Luvisol	Drought	Subsoil (60-90 cm)	Eisenbacteria	4.02925e+06
Fallow	Luvisol	Drought	Subsoil (60-90 cm)	Eisenbacteria	6.6467e+06
Legume/Grass	Luvisol	Drought	Subsoil (60-90 cm)	Eisenbacteria	492734
Brassica/Grass	Podzol	Drought	Subsoil (60-90 cm)	Eisenbacteria	301936
Fallow	Podzol	Drought	Subsoil (60-90 cm)	Eisenbacteria	0
Legume/Grass	Podzol	Drought	Subsoil (60-90 cm)	Eisenbacteria	404940
Brassica/Grass	Phaeozem	Drought	Subsoil (60-90 cm)	Eisenbacteria	3.81884e+06
Fallow	Phaeozem	Drought	Subsoil (60-90 cm)	Eisenbacteria	938922
Legume/Grass	Phaeozem	Drought	Subsoil (60-90 cm)	Eisenbacteria	73574.4
Brassica/Grass	Luvisol	Rainfall-fed	Subsoil (60-90 cm)	Eisenbacteria	8.42516e+06
Fallow	Luvisol	Rainfall-fed	Subsoil (60-90 cm)	Eisenbacteria	234586
Legume/Grass	Luvisol	Rainfall-fed	Subsoil (60-90 cm)	Eisenbacteria	2.19809e+06
Brassica/Grass	Podzol	Rainfall-fed	Subsoil (60-90 cm)	Eisenbacteria	30988.6
Fallow	Podzol	Rainfall-fed	Subsoil (60-90 cm)	Eisenbacteria	0
Legume/Grass	Podzol	Rainfall-fed	Subsoil (60-90 cm)	Eisenbacteria	85481.9
Brassica/Grass	Phaeozem	Rainfall-fed	Subsoil (60-90 cm)	Eisenbacteria	386263
Fallow	Phaeozem	Rainfall-fed	Subsoil (60-90 cm)	Eisenbacteria	799817
Legume/Grass	Phaeozem	Rainfall-fed	Subsoil (60-90 cm)	Eisenbacteria	243450
Brassica/Grass	Luvisol	Drought	Topsoil (0-30 cm)	Elusimicrobiota	3.42966e+06
Fallow	Luvisol	Drought	Topsoil (0-30 cm)	Elusimicrobiota	3.23309e+06
Legume/Grass	Luvisol	Drought	Topsoil (0-30 cm)	Elusimicrobiota	7.84948e+06
Brassica/Grass	Podzol	Drought	Topsoil (0-30 cm)	Elusimicrobiota	8.36175e+06
Fallow	Podzol	Drought	Topsoil (0-30 cm)	Elusimicrobiota	2.71196e+06
Legume/Grass	Podzol	Drought	Topsoil (0-30 cm)	Elusimicrobiota	4.53075e+06
Brassica/Grass	Phaeozem	Drought	Topsoil (0-30 cm)	Elusimicrobiota	920065
Fallow	Phaeozem	Drought	Topsoil (0-30 cm)	Elusimicrobiota	2.05309e+06
Legume/Grass	Phaeozem	Drought	Topsoil (0-30 cm)	Elusimicrobiota	852285
Brassica/Grass	Luvisol	Rainfall-fed	Topsoil (0-30 cm)	Elusimicrobiota	6.16671e+06
Fallow	Luvisol	Rainfall-fed	Topsoil (0-30 cm)	Elusimicrobiota	2.10899e+06
Legume/Grass	Luvisol	Rainfall-fed	Topsoil (0-30 cm)	Elusimicrobiota	3.93204e+06
Brassica/Grass	Podzol	Rainfall-fed	Topsoil (0-30 cm)	Elusimicrobiota	3.24373e+06
Fallow	Podzol	Rainfall-fed	Topsoil (0-30 cm)	Elusimicrobiota	3.0407e+06
Legume/Grass	Podzol	Rainfall-fed	Topsoil (0-30 cm)	Elusimicrobiota	3.62621e+06
Brassica/Grass	Phaeozem	Rainfall-fed	Topsoil (0-30 cm)	Elusimicrobiota	1.20093e+06
Fallow	Phaeozem	Rainfall-fed	Topsoil (0-30 cm)	Elusimicrobiota	1.61432e+06
Legume/Grass	Phaeozem	Rainfall-fed	Topsoil (0-30 cm)	Elusimicrobiota	945544
Brassica/Grass	Luvisol	Drought	Subsoil (30-60 cm)	Elusimicrobiota	3.62122e+06
Fallow	Luvisol	Drought	Subsoil (30-60 cm)	Elusimicrobiota	1.88942e+06
Legume/Grass	Luvisol	Drought	Subsoil (30-60 cm)	Elusimicrobiota	1.15916e+06
Brassica/Grass	Podzol	Drought	Subsoil (30-60 cm)	Elusimicrobiota	1.63829e+06
Fallow	Podzol	Drought	Subsoil (30-60 cm)	Elusimicrobiota	3.14912e+06
Legume/Grass	Podzol	Drought	Subsoil (30-60 cm)	Elusimicrobiota	957703
Brassica/Grass	Phaeozem	Drought	Subsoil (30-60 cm)	Elusimicrobiota	128017
Fallow	Phaeozem	Drought	Subsoil (30-60 cm)	Elusimicrobiota	194345
Legume/Grass	Phaeozem	Drought	Subsoil (30-60 cm)	Elusimicrobiota	198960
Brassica/Grass	Luvisol	Rainfall-fed	Subsoil (30-60 cm)	Elusimicrobiota	2.82228e+06
Fallow	Luvisol	Rainfall-fed	Subsoil (30-60 cm)	Elusimicrobiota	680761
Legume/Grass	Luvisol	Rainfall-fed	Subsoil (30-60 cm)	Elusimicrobiota	609084
Brassica/Grass	Podzol	Rainfall-fed	Subsoil (30-60 cm)	Elusimicrobiota	636366
Fallow	Podzol	Rainfall-fed	Subsoil (30-60 cm)	Elusimicrobiota	681085
Legume/Grass	Podzol	Rainfall-fed	Subsoil (30-60 cm)	Elusimicrobiota	779398
Brassica/Grass	Phaeozem	Rainfall-fed	Subsoil (30-60 cm)	Elusimicrobiota	53739.9
Fallow	Phaeozem	Rainfall-fed	Subsoil (30-60 cm)	Elusimicrobiota	88495.1
Legume/Grass	Phaeozem	Rainfall-fed	Subsoil (30-60 cm)	Elusimicrobiota	69478.2
Brassica/Grass	Luvisol	Drought	Subsoil (60-90 cm)	Elusimicrobiota	1.11868e+06
Fallow	Luvisol	Drought	Subsoil (60-90 cm)	Elusimicrobiota	1.51437e+06
Legume/Grass	Luvisol	Drought	Subsoil (60-90 cm)	Elusimicrobiota	26031.8
Brassica/Grass	Podzol	Drought	Subsoil (60-90 cm)	Elusimicrobiota	151230
Fallow	Podzol	Drought	Subsoil (60-90 cm)	Elusimicrobiota	0
Legume/Grass	Podzol	Drought	Subsoil (60-90 cm)	Elusimicrobiota	193036
Brassica/Grass	Phaeozem	Drought	Subsoil (60-90 cm)	Elusimicrobiota	160143
Fallow	Phaeozem	Drought	Subsoil (60-90 cm)	Elusimicrobiota	75108.3
Legume/Grass	Phaeozem	Drought	Subsoil (60-90 cm)	Elusimicrobiota	48024.8
Brassica/Grass	Luvisol	Rainfall-fed	Subsoil (60-90 cm)	Elusimicrobiota	697124
Fallow	Luvisol	Rainfall-fed	Subsoil (60-90 cm)	Elusimicrobiota	76164.3
Legume/Grass	Luvisol	Rainfall-fed	Subsoil (60-90 cm)	Elusimicrobiota	168844
Brassica/Grass	Podzol	Rainfall-fed	Subsoil (60-90 cm)	Elusimicrobiota	40420.4
Fallow	Podzol	Rainfall-fed	Subsoil (60-90 cm)	Elusimicrobiota	0
Legume/Grass	Podzol	Rainfall-fed	Subsoil (60-90 cm)	Elusimicrobiota	253348
Brassica/Grass	Phaeozem	Rainfall-fed	Subsoil (60-90 cm)	Elusimicrobiota	8781.5
Fallow	Phaeozem	Rainfall-fed	Subsoil (60-90 cm)	Elusimicrobiota	60726.7
Legume/Grass	Phaeozem	Rainfall-fed	Subsoil (60-90 cm)	Elusimicrobiota	31485.5
Brassica/Grass	Luvisol	Drought	Topsoil (0-30 cm)	Eremiobacterota	35888.4
Fallow	Luvisol	Drought	Topsoil (0-30 cm)	Eremiobacterota	0
Legume/Grass	Luvisol	Drought	Topsoil (0-30 cm)	Eremiobacterota	76210.4
Brassica/Grass	Podzol	Drought	Topsoil (0-30 cm)	Eremiobacterota	182916
Fallow	Podzol	Drought	Topsoil (0-30 cm)	Eremiobacterota	648088
Legume/Grass	Podzol	Drought	Topsoil (0-30 cm)	Eremiobacterota	670655
Brassica/Grass	Phaeozem	Drought	Topsoil (0-30 cm)	Eremiobacterota	35414.5
Fallow	Phaeozem	Drought	Topsoil (0-30 cm)	Eremiobacterota	0
Legume/Grass	Phaeozem	Drought	Topsoil (0-30 cm)	Eremiobacterota	0
Brassica/Grass	Luvisol	Rainfall-fed	Topsoil (0-30 cm)	Eremiobacterota	103474
Fallow	Luvisol	Rainfall-fed	Topsoil (0-30 cm)	Eremiobacterota	8731.26
Legume/Grass	Luvisol	Rainfall-fed	Topsoil (0-30 cm)	Eremiobacterota	82220.8
Brassica/Grass	Podzol	Rainfall-fed	Topsoil (0-30 cm)	Eremiobacterota	471326
Fallow	Podzol	Rainfall-fed	Topsoil (0-30 cm)	Eremiobacterota	0
Legume/Grass	Podzol	Rainfall-fed	Topsoil (0-30 cm)	Eremiobacterota	226408
Brassica/Grass	Phaeozem	Rainfall-fed	Topsoil (0-30 cm)	Eremiobacterota	0
Fallow	Phaeozem	Rainfall-fed	Topsoil (0-30 cm)	Eremiobacterota	28679
Legume/Grass	Phaeozem	Rainfall-fed	Topsoil (0-30 cm)	Eremiobacterota	65060.4
Brassica/Grass	Luvisol	Drought	Subsoil (30-60 cm)	Eremiobacterota	0
Fallow	Luvisol	Drought	Subsoil (30-60 cm)	Eremiobacterota	0
Legume/Grass	Luvisol	Drought	Subsoil (30-60 cm)	Eremiobacterota	0
Brassica/Grass	Podzol	Drought	Subsoil (30-60 cm)	Eremiobacterota	341859
Fallow	Podzol	Drought	Subsoil (30-60 cm)	Eremiobacterota	648028
Legume/Grass	Podzol	Drought	Subsoil (30-60 cm)	Eremiobacterota	429524
Brassica/Grass	Phaeozem	Drought	Subsoil (30-60 cm)	Eremiobacterota	0
Fallow	Phaeozem	Drought	Subsoil (30-60 cm)	Eremiobacterota	4026.59
Legume/Grass	Phaeozem	Drought	Subsoil (30-60 cm)	Eremiobacterota	0
Brassica/Grass	Luvisol	Rainfall-fed	Subsoil (30-60 cm)	Eremiobacterota	0
Fallow	Luvisol	Rainfall-fed	Subsoil (30-60 cm)	Eremiobacterota	0
Legume/Grass	Luvisol	Rainfall-fed	Subsoil (30-60 cm)	Eremiobacterota	86031.5
Brassica/Grass	Podzol	Rainfall-fed	Subsoil (30-60 cm)	Eremiobacterota	104453
Fallow	Podzol	Rainfall-fed	Subsoil (30-60 cm)	Eremiobacterota	141685
Legume/Grass	Podzol	Rainfall-fed	Subsoil (30-60 cm)	Eremiobacterota	88618.7
Brassica/Grass	Phaeozem	Rainfall-fed	Subsoil (30-60 cm)	Eremiobacterota	0
Fallow	Phaeozem	Rainfall-fed	Subsoil (30-60 cm)	Eremiobacterota	3998.92
Legume/Grass	Phaeozem	Rainfall-fed	Subsoil (30-60 cm)	Eremiobacterota	0
Brassica/Grass	Luvisol	Drought	Subsoil (60-90 cm)	Eremiobacterota	0
Fallow	Luvisol	Drought	Subsoil (60-90 cm)	Eremiobacterota	0
Legume/Grass	Luvisol	Drought	Subsoil (60-90 cm)	Eremiobacterota	0
Brassica/Grass	Podzol	Drought	Subsoil (60-90 cm)	Eremiobacterota	659.647
Fallow	Podzol	Drought	Subsoil (60-90 cm)	Eremiobacterota	0
Legume/Grass	Podzol	Drought	Subsoil (60-90 cm)	Eremiobacterota	22463.7
Brassica/Grass	Phaeozem	Drought	Subsoil (60-90 cm)	Eremiobacterota	0
Fallow	Phaeozem	Drought	Subsoil (60-90 cm)	Eremiobacterota	0
Legume/Grass	Phaeozem	Drought	Subsoil (60-90 cm)	Eremiobacterota	0
Brassica/Grass	Luvisol	Rainfall-fed	Subsoil (60-90 cm)	Eremiobacterota	0
Fallow	Luvisol	Rainfall-fed	Subsoil (60-90 cm)	Eremiobacterota	0
Legume/Grass	Luvisol	Rainfall-fed	Subsoil (60-90 cm)	Eremiobacterota	0
Brassica/Grass	Podzol	Rainfall-fed	Subsoil (60-90 cm)	Eremiobacterota	15210.9
Fallow	Podzol	Rainfall-fed	Subsoil (60-90 cm)	Eremiobacterota	0
Legume/Grass	Podzol	Rainfall-fed	Subsoil (60-90 cm)	Eremiobacterota	67187.4
Brassica/Grass	Phaeozem	Rainfall-fed	Subsoil (60-90 cm)	Eremiobacterota	0
Fallow	Phaeozem	Rainfall-fed	Subsoil (60-90 cm)	Eremiobacterota	0
Legume/Grass	Phaeozem	Rainfall-fed	Subsoil (60-90 cm)	Eremiobacterota	0
Brassica/Grass	Luvisol	Drought	Topsoil (0-30 cm)	FCPU426	17112.1
Fallow	Luvisol	Drought	Topsoil (0-30 cm)	FCPU426	6299.29
Legume/Grass	Luvisol	Drought	Topsoil (0-30 cm)	FCPU426	125702
Brassica/Grass	Podzol	Drought	Topsoil (0-30 cm)	FCPU426	97331.4
Fallow	Podzol	Drought	Topsoil (0-30 cm)	FCPU426	27397.8
Legume/Grass	Podzol	Drought	Topsoil (0-30 cm)	FCPU426	85726.1
Brassica/Grass	Phaeozem	Drought	Topsoil (0-30 cm)	FCPU426	0
Fallow	Phaeozem	Drought	Topsoil (0-30 cm)	FCPU426	0
Legume/Grass	Phaeozem	Drought	Topsoil (0-30 cm)	FCPU426	0
Brassica/Grass	Luvisol	Rainfall-fed	Topsoil (0-30 cm)	FCPU426	8701.71
Fallow	Luvisol	Rainfall-fed	Topsoil (0-30 cm)	FCPU426	0
Legume/Grass	Luvisol	Rainfall-fed	Topsoil (0-30 cm)	FCPU426	20815.8
Brassica/Grass	Podzol	Rainfall-fed	Topsoil (0-30 cm)	FCPU426	40410.4
Fallow	Podzol	Rainfall-fed	Topsoil (0-30 cm)	FCPU426	66550.1
Legume/Grass	Podzol	Rainfall-fed	Topsoil (0-30 cm)	FCPU426	79735.7
Brassica/Grass	Phaeozem	Rainfall-fed	Topsoil (0-30 cm)	FCPU426	13619
Fallow	Phaeozem	Rainfall-fed	Topsoil (0-30 cm)	FCPU426	17207.4
Legume/Grass	Phaeozem	Rainfall-fed	Topsoil (0-30 cm)	FCPU426	0
Brassica/Grass	Luvisol	Drought	Subsoil (30-60 cm)	FCPU426	160503
Fallow	Luvisol	Drought	Subsoil (30-60 cm)	FCPU426	15706.2
Legume/Grass	Luvisol	Drought	Subsoil (30-60 cm)	FCPU426	98684.6
Brassica/Grass	Podzol	Drought	Subsoil (30-60 cm)	FCPU426	6906.26
Fallow	Podzol	Drought	Subsoil (30-60 cm)	FCPU426	29659
Legume/Grass	Podzol	Drought	Subsoil (30-60 cm)	FCPU426	5648.11
Brassica/Grass	Phaeozem	Drought	Subsoil (30-60 cm)	FCPU426	0
Fallow	Phaeozem	Drought	Subsoil (30-60 cm)	FCPU426	2015
Legume/Grass	Phaeozem	Drought	Subsoil (30-60 cm)	FCPU426	0
Brassica/Grass	Luvisol	Rainfall-fed	Subsoil (30-60 cm)	FCPU426	172444
Fallow	Luvisol	Rainfall-fed	Subsoil (30-60 cm)	FCPU426	0
Legume/Grass	Luvisol	Rainfall-fed	Subsoil (30-60 cm)	FCPU426	46169.4
Brassica/Grass	Podzol	Rainfall-fed	Subsoil (30-60 cm)	FCPU426	20347.8
Fallow	Podzol	Rainfall-fed	Subsoil (30-60 cm)	FCPU426	0
Legume/Grass	Podzol	Rainfall-fed	Subsoil (30-60 cm)	FCPU426	16698.3
Brassica/Grass	Phaeozem	Rainfall-fed	Subsoil (30-60 cm)	FCPU426	1364.88
Fallow	Phaeozem	Rainfall-fed	Subsoil (30-60 cm)	FCPU426	2522.02
Legume/Grass	Phaeozem	Rainfall-fed	Subsoil (30-60 cm)	FCPU426	0
Brassica/Grass	Luvisol	Drought	Subsoil (60-90 cm)	FCPU426	51873.3
Fallow	Luvisol	Drought	Subsoil (60-90 cm)	FCPU426	25105.7
Legume/Grass	Luvisol	Drought	Subsoil (60-90 cm)	FCPU426	325.614
Brassica/Grass	Podzol	Drought	Subsoil (60-90 cm)	FCPU426	0
Fallow	Podzol	Drought	Subsoil (60-90 cm)	FCPU426	0
Legume/Grass	Podzol	Drought	Subsoil (60-90 cm)	FCPU426	0
Brassica/Grass	Phaeozem	Drought	Subsoil (60-90 cm)	FCPU426	0
Fallow	Phaeozem	Drought	Subsoil (60-90 cm)	FCPU426	248.893
Legume/Grass	Phaeozem	Drought	Subsoil (60-90 cm)	FCPU426	0
Brassica/Grass	Luvisol	Rainfall-fed	Subsoil (60-90 cm)	FCPU426	16412.1
Fallow	Luvisol	Rainfall-fed	Subsoil (60-90 cm)	FCPU426	0
Legume/Grass	Luvisol	Rainfall-fed	Subsoil (60-90 cm)	FCPU426	462.158
Brassica/Grass	Podzol	Rainfall-fed	Subsoil (60-90 cm)	FCPU426	1301.27
Fallow	Podzol	Rainfall-fed	Subsoil (60-90 cm)	FCPU426	0
Legume/Grass	Podzol	Rainfall-fed	Subsoil (60-90 cm)	FCPU426	8242.76
Brassica/Grass	Phaeozem	Rainfall-fed	Subsoil (60-90 cm)	FCPU426	1017.39
Fallow	Phaeozem	Rainfall-fed	Subsoil (60-90 cm)	FCPU426	0
Legume/Grass	Phaeozem	Rainfall-fed	Subsoil (60-90 cm)	FCPU426	0
Brassica/Grass	Luvisol	Drought	Topsoil (0-30 cm)	Fibrobacterota	622977
Fallow	Luvisol	Drought	Topsoil (0-30 cm)	Fibrobacterota	577050
Legume/Grass	Luvisol	Drought	Topsoil (0-30 cm)	Fibrobacterota	3.96317e+06
Brassica/Grass	Podzol	Drought	Topsoil (0-30 cm)	Fibrobacterota	1.41012e+06
Fallow	Podzol	Drought	Topsoil (0-30 cm)	Fibrobacterota	229803
Legume/Grass	Podzol	Drought	Topsoil (0-30 cm)	Fibrobacterota	2.75665e+06
Brassica/Grass	Phaeozem	Drought	Topsoil (0-30 cm)	Fibrobacterota	2.31664e+06
Fallow	Phaeozem	Drought	Topsoil (0-30 cm)	Fibrobacterota	2.58475e+06
Legume/Grass	Phaeozem	Drought	Topsoil (0-30 cm)	Fibrobacterota	1.73353e+06
Brassica/Grass	Luvisol	Rainfall-fed	Topsoil (0-30 cm)	Fibrobacterota	1.55419e+06
Fallow	Luvisol	Rainfall-fed	Topsoil (0-30 cm)	Fibrobacterota	1.21091e+06
Legume/Grass	Luvisol	Rainfall-fed	Topsoil (0-30 cm)	Fibrobacterota	1.82932e+06
Brassica/Grass	Podzol	Rainfall-fed	Topsoil (0-30 cm)	Fibrobacterota	384579
Fallow	Podzol	Rainfall-fed	Topsoil (0-30 cm)	Fibrobacterota	1.58625e+06
Legume/Grass	Podzol	Rainfall-fed	Topsoil (0-30 cm)	Fibrobacterota	1.39138e+06
Brassica/Grass	Phaeozem	Rainfall-fed	Topsoil (0-30 cm)	Fibrobacterota	1.2425e+06
Fallow	Phaeozem	Rainfall-fed	Topsoil (0-30 cm)	Fibrobacterota	2.28057e+06
Legume/Grass	Phaeozem	Rainfall-fed	Topsoil (0-30 cm)	Fibrobacterota	609941
Brassica/Grass	Luvisol	Drought	Subsoil (30-60 cm)	Fibrobacterota	729793
Fallow	Luvisol	Drought	Subsoil (30-60 cm)	Fibrobacterota	856538
Legume/Grass	Luvisol	Drought	Subsoil (30-60 cm)	Fibrobacterota	297682
Brassica/Grass	Podzol	Drought	Subsoil (30-60 cm)	Fibrobacterota	929206
Fallow	Podzol	Drought	Subsoil (30-60 cm)	Fibrobacterota	527764
Legume/Grass	Podzol	Drought	Subsoil (30-60 cm)	Fibrobacterota	300512
Brassica/Grass	Phaeozem	Drought	Subsoil (30-60 cm)	Fibrobacterota	378504
Fallow	Phaeozem	Drought	Subsoil (30-60 cm)	Fibrobacterota	228576
Legume/Grass	Phaeozem	Drought	Subsoil (30-60 cm)	Fibrobacterota	655699
Brassica/Grass	Luvisol	Rainfall-fed	Subsoil (30-60 cm)	Fibrobacterota	483197
Fallow	Luvisol	Rainfall-fed	Subsoil (30-60 cm)	Fibrobacterota	162906
Legume/Grass	Luvisol	Rainfall-fed	Subsoil (30-60 cm)	Fibrobacterota	514738
Brassica/Grass	Podzol	Rainfall-fed	Subsoil (30-60 cm)	Fibrobacterota	47255
Fallow	Podzol	Rainfall-fed	Subsoil (30-60 cm)	Fibrobacterota	136498
Legume/Grass	Podzol	Rainfall-fed	Subsoil (30-60 cm)	Fibrobacterota	285227
Brassica/Grass	Phaeozem	Rainfall-fed	Subsoil (30-60 cm)	Fibrobacterota	105270
Fallow	Phaeozem	Rainfall-fed	Subsoil (30-60 cm)	Fibrobacterota	117186
Legume/Grass	Phaeozem	Rainfall-fed	Subsoil (30-60 cm)	Fibrobacterota	133381
Brassica/Grass	Luvisol	Drought	Subsoil (60-90 cm)	Fibrobacterota	229885
Fallow	Luvisol	Drought	Subsoil (60-90 cm)	Fibrobacterota	42529.6
Legume/Grass	Luvisol	Drought	Subsoil (60-90 cm)	Fibrobacterota	9361.39
Brassica/Grass	Podzol	Drought	Subsoil (60-90 cm)	Fibrobacterota	63095.4
Fallow	Podzol	Drought	Subsoil (60-90 cm)	Fibrobacterota	0
Legume/Grass	Podzol	Drought	Subsoil (60-90 cm)	Fibrobacterota	42115.2
Brassica/Grass	Phaeozem	Drought	Subsoil (60-90 cm)	Fibrobacterota	237607
Fallow	Phaeozem	Drought	Subsoil (60-90 cm)	Fibrobacterota	101200
Legume/Grass	Phaeozem	Drought	Subsoil (60-90 cm)	Fibrobacterota	0
Brassica/Grass	Luvisol	Rainfall-fed	Subsoil (60-90 cm)	Fibrobacterota	264275
Fallow	Luvisol	Rainfall-fed	Subsoil (60-90 cm)	Fibrobacterota	0
Legume/Grass	Luvisol	Rainfall-fed	Subsoil (60-90 cm)	Fibrobacterota	62398.8
Brassica/Grass	Podzol	Rainfall-fed	Subsoil (60-90 cm)	Fibrobacterota	5479.38
Fallow	Podzol	Rainfall-fed	Subsoil (60-90 cm)	Fibrobacterota	0
Legume/Grass	Podzol	Rainfall-fed	Subsoil (60-90 cm)	Fibrobacterota	46135.9
Brassica/Grass	Phaeozem	Rainfall-fed	Subsoil (60-90 cm)	Fibrobacterota	30570.3
Fallow	Phaeozem	Rainfall-fed	Subsoil (60-90 cm)	Fibrobacterota	48232.6
Legume/Grass	Phaeozem	Rainfall-fed	Subsoil (60-90 cm)	Fibrobacterota	79838.2
Brassica/Grass	Luvisol	Drought	Topsoil (0-30 cm)	Fusobacteriota	0
Fallow	Luvisol	Drought	Topsoil (0-30 cm)	Fusobacteriota	0
Legume/Grass	Luvisol	Drought	Topsoil (0-30 cm)	Fusobacteriota	0
Brassica/Grass	Podzol	Drought	Topsoil (0-30 cm)	Fusobacteriota	0
Fallow	Podzol	Drought	Topsoil (0-30 cm)	Fusobacteriota	0
Legume/Grass	Podzol	Drought	Topsoil (0-30 cm)	Fusobacteriota	11048.5
Brassica/Grass	Phaeozem	Drought	Topsoil (0-30 cm)	Fusobacteriota	0
Fallow	Phaeozem	Drought	Topsoil (0-30 cm)	Fusobacteriota	0
Legume/Grass	Phaeozem	Drought	Topsoil (0-30 cm)	Fusobacteriota	0
Brassica/Grass	Luvisol	Rainfall-fed	Topsoil (0-30 cm)	Fusobacteriota	21280.9
Fallow	Luvisol	Rainfall-fed	Topsoil (0-30 cm)	Fusobacteriota	0
Legume/Grass	Luvisol	Rainfall-fed	Topsoil (0-30 cm)	Fusobacteriota	0
Brassica/Grass	Podzol	Rainfall-fed	Topsoil (0-30 cm)	Fusobacteriota	0
Fallow	Podzol	Rainfall-fed	Topsoil (0-30 cm)	Fusobacteriota	0
Legume/Grass	Podzol	Rainfall-fed	Topsoil (0-30 cm)	Fusobacteriota	0
Brassica/Grass	Phaeozem	Rainfall-fed	Topsoil (0-30 cm)	Fusobacteriota	0
Fallow	Phaeozem	Rainfall-fed	Topsoil (0-30 cm)	Fusobacteriota	0
Legume/Grass	Phaeozem	Rainfall-fed	Topsoil (0-30 cm)	Fusobacteriota	18800.1
Brassica/Grass	Luvisol	Drought	Subsoil (30-60 cm)	Fusobacteriota	16707.8
Fallow	Luvisol	Drought	Subsoil (30-60 cm)	Fusobacteriota	0
Legume/Grass	Luvisol	Drought	Subsoil (30-60 cm)	Fusobacteriota	0
Brassica/Grass	Podzol	Drought	Subsoil (30-60 cm)	Fusobacteriota	905.377
Fallow	Podzol	Drought	Subsoil (30-60 cm)	Fusobacteriota	0
Legume/Grass	Podzol	Drought	Subsoil (30-60 cm)	Fusobacteriota	0
Brassica/Grass	Phaeozem	Drought	Subsoil (30-60 cm)	Fusobacteriota	0
Fallow	Phaeozem	Drought	Subsoil (30-60 cm)	Fusobacteriota	0
Legume/Grass	Phaeozem	Drought	Subsoil (30-60 cm)	Fusobacteriota	0
Brassica/Grass	Luvisol	Rainfall-fed	Subsoil (30-60 cm)	Fusobacteriota	0
Fallow	Luvisol	Rainfall-fed	Subsoil (30-60 cm)	Fusobacteriota	0
Legume/Grass	Luvisol	Rainfall-fed	Subsoil (30-60 cm)	Fusobacteriota	0
Brassica/Grass	Podzol	Rainfall-fed	Subsoil (30-60 cm)	Fusobacteriota	0
Fallow	Podzol	Rainfall-fed	Subsoil (30-60 cm)	Fusobacteriota	10211.7
Legume/Grass	Podzol	Rainfall-fed	Subsoil (30-60 cm)	Fusobacteriota	0
Brassica/Grass	Phaeozem	Rainfall-fed	Subsoil (30-60 cm)	Fusobacteriota	1023.66
Fallow	Phaeozem	Rainfall-fed	Subsoil (30-60 cm)	Fusobacteriota	0
Legume/Grass	Phaeozem	Rainfall-fed	Subsoil (30-60 cm)	Fusobacteriota	0
Brassica/Grass	Luvisol	Drought	Subsoil (60-90 cm)	Fusobacteriota	0
Fallow	Luvisol	Drought	Subsoil (60-90 cm)	Fusobacteriota	0
Legume/Grass	Luvisol	Drought	Subsoil (60-90 cm)	Fusobacteriota	0
Brassica/Grass	Podzol	Drought	Subsoil (60-90 cm)	Fusobacteriota	0
Fallow	Podzol	Drought	Subsoil (60-90 cm)	Fusobacteriota	0
Legume/Grass	Podzol	Drought	Subsoil (60-90 cm)	Fusobacteriota	0
Brassica/Grass	Phaeozem	Drought	Subsoil (60-90 cm)	Fusobacteriota	0
Fallow	Phaeozem	Drought	Subsoil (60-90 cm)	Fusobacteriota	0
Legume/Grass	Phaeozem	Drought	Subsoil (60-90 cm)	Fusobacteriota	0
Brassica/Grass	Luvisol	Rainfall-fed	Subsoil (60-90 cm)	Fusobacteriota	0
Fallow	Luvisol	Rainfall-fed	Subsoil (60-90 cm)	Fusobacteriota	0
Legume/Grass	Luvisol	Rainfall-fed	Subsoil (60-90 cm)	Fusobacteriota	0
Brassica/Grass	Podzol	Rainfall-fed	Subsoil (60-90 cm)	Fusobacteriota	753.347
Fallow	Podzol	Rainfall-fed	Subsoil (60-90 cm)	Fusobacteriota	0
Legume/Grass	Podzol	Rainfall-fed	Subsoil (60-90 cm)	Fusobacteriota	1124.92
Brassica/Grass	Phaeozem	Rainfall-fed	Subsoil (60-90 cm)	Fusobacteriota	0
Fallow	Phaeozem	Rainfall-fed	Subsoil (60-90 cm)	Fusobacteriota	0
Legume/Grass	Phaeozem	Rainfall-fed	Subsoil (60-90 cm)	Fusobacteriota	0
Brassica/Grass	Luvisol	Drought	Topsoil (0-30 cm)	Gemmatimonadota	3.22146e+07
Fallow	Luvisol	Drought	Topsoil (0-30 cm)	Gemmatimonadota	2.79429e+07
Legume/Grass	Luvisol	Drought	Topsoil (0-30 cm)	Gemmatimonadota	4.27362e+07
Brassica/Grass	Podzol	Drought	Topsoil (0-30 cm)	Gemmatimonadota	4.78265e+07
Fallow	Podzol	Drought	Topsoil (0-30 cm)	Gemmatimonadota	1.70931e+07
Legume/Grass	Podzol	Drought	Topsoil (0-30 cm)	Gemmatimonadota	5.04809e+07
Brassica/Grass	Phaeozem	Drought	Topsoil (0-30 cm)	Gemmatimonadota	5.47131e+07
Fallow	Phaeozem	Drought	Topsoil (0-30 cm)	Gemmatimonadota	4.39557e+07
Legume/Grass	Phaeozem	Drought	Topsoil (0-30 cm)	Gemmatimonadota	5.24795e+07
Brassica/Grass	Luvisol	Rainfall-fed	Topsoil (0-30 cm)	Gemmatimonadota	5.30305e+07
Fallow	Luvisol	Rainfall-fed	Topsoil (0-30 cm)	Gemmatimonadota	3.19749e+07
Legume/Grass	Luvisol	Rainfall-fed	Topsoil (0-30 cm)	Gemmatimonadota	2.6279e+07
Brassica/Grass	Podzol	Rainfall-fed	Topsoil (0-30 cm)	Gemmatimonadota	1.74496e+07
Fallow	Podzol	Rainfall-fed	Topsoil (0-30 cm)	Gemmatimonadota	4.03688e+07
Legume/Grass	Podzol	Rainfall-fed	Topsoil (0-30 cm)	Gemmatimonadota	5.05381e+07
Brassica/Grass	Phaeozem	Rainfall-fed	Topsoil (0-30 cm)	Gemmatimonadota	5.11312e+07
Fallow	Phaeozem	Rainfall-fed	Topsoil (0-30 cm)	Gemmatimonadota	4.61926e+07
Legume/Grass	Phaeozem	Rainfall-fed	Topsoil (0-30 cm)	Gemmatimonadota	6.56183e+07
Brassica/Grass	Luvisol	Drought	Subsoil (30-60 cm)	Gemmatimonadota	3.62352e+07
Fallow	Luvisol	Drought	Subsoil (30-60 cm)	Gemmatimonadota	5.39149e+07
Legume/Grass	Luvisol	Drought	Subsoil (30-60 cm)	Gemmatimonadota	2.20947e+07
Brassica/Grass	Podzol	Drought	Subsoil (30-60 cm)	Gemmatimonadota	1.27587e+07
Fallow	Podzol	Drought	Subsoil (30-60 cm)	Gemmatimonadota	1.93917e+07
Legume/Grass	Podzol	Drought	Subsoil (30-60 cm)	Gemmatimonadota	9.0549e+06
Brassica/Grass	Phaeozem	Drought	Subsoil (30-60 cm)	Gemmatimonadota	1.39838e+07
Fallow	Phaeozem	Drought	Subsoil (30-60 cm)	Gemmatimonadota	5.02265e+06
Legume/Grass	Phaeozem	Drought	Subsoil (30-60 cm)	Gemmatimonadota	1.10286e+07
Brassica/Grass	Luvisol	Rainfall-fed	Subsoil (30-60 cm)	Gemmatimonadota	3.20514e+07
Fallow	Luvisol	Rainfall-fed	Subsoil (30-60 cm)	Gemmatimonadota	1.89237e+07
Legume/Grass	Luvisol	Rainfall-fed	Subsoil (30-60 cm)	Gemmatimonadota	2.80806e+07
Brassica/Grass	Podzol	Rainfall-fed	Subsoil (30-60 cm)	Gemmatimonadota	2.55934e+06
Fallow	Podzol	Rainfall-fed	Subsoil (30-60 cm)	Gemmatimonadota	4.57448e+06
Legume/Grass	Podzol	Rainfall-fed	Subsoil (30-60 cm)	Gemmatimonadota	6.55992e+06
Brassica/Grass	Phaeozem	Rainfall-fed	Subsoil (30-60 cm)	Gemmatimonadota	5.53275e+06
Fallow	Phaeozem	Rainfall-fed	Subsoil (30-60 cm)	Gemmatimonadota	5.89204e+06
Legume/Grass	Phaeozem	Rainfall-fed	Subsoil (30-60 cm)	Gemmatimonadota	4.08237e+06
Brassica/Grass	Luvisol	Drought	Subsoil (60-90 cm)	Gemmatimonadota	8.22817e+06
Fallow	Luvisol	Drought	Subsoil (60-90 cm)	Gemmatimonadota	2.12564e+07
Legume/Grass	Luvisol	Drought	Subsoil (60-90 cm)	Gemmatimonadota	569601
Brassica/Grass	Podzol	Drought	Subsoil (60-90 cm)	Gemmatimonadota	1.22816e+06
Fallow	Podzol	Drought	Subsoil (60-90 cm)	Gemmatimonadota	0
Legume/Grass	Podzol	Drought	Subsoil (60-90 cm)	Gemmatimonadota	1.78145e+06
Brassica/Grass	Phaeozem	Drought	Subsoil (60-90 cm)	Gemmatimonadota	1.52384e+07
Fallow	Phaeozem	Drought	Subsoil (60-90 cm)	Gemmatimonadota	1.86437e+06
Legume/Grass	Phaeozem	Drought	Subsoil (60-90 cm)	Gemmatimonadota	430125
Brassica/Grass	Luvisol	Rainfall-fed	Subsoil (60-90 cm)	Gemmatimonadota	1.8198e+07
Fallow	Luvisol	Rainfall-fed	Subsoil (60-90 cm)	Gemmatimonadota	938345
Legume/Grass	Luvisol	Rainfall-fed	Subsoil (60-90 cm)	Gemmatimonadota	4.66942e+06
Brassica/Grass	Podzol	Rainfall-fed	Subsoil (60-90 cm)	Gemmatimonadota	239093
Fallow	Podzol	Rainfall-fed	Subsoil (60-90 cm)	Gemmatimonadota	0
Legume/Grass	Podzol	Rainfall-fed	Subsoil (60-90 cm)	Gemmatimonadota	1.70528e+06
Brassica/Grass	Phaeozem	Rainfall-fed	Subsoil (60-90 cm)	Gemmatimonadota	1.28138e+06
Fallow	Phaeozem	Rainfall-fed	Subsoil (60-90 cm)	Gemmatimonadota	2.66758e+06
Legume/Grass	Phaeozem	Rainfall-fed	Subsoil (60-90 cm)	Gemmatimonadota	2.14551e+06
Brassica/Grass	Luvisol	Drought	Topsoil (0-30 cm)	Hydrogenedentota	106362
Fallow	Luvisol	Drought	Topsoil (0-30 cm)	Hydrogenedentota	169862
Legume/Grass	Luvisol	Drought	Topsoil (0-30 cm)	Hydrogenedentota	482560
Brassica/Grass	Podzol	Drought	Topsoil (0-30 cm)	Hydrogenedentota	391593
Fallow	Podzol	Drought	Topsoil (0-30 cm)	Hydrogenedentota	89262.6
Legume/Grass	Podzol	Drought	Topsoil (0-30 cm)	Hydrogenedentota	315658
Brassica/Grass	Phaeozem	Drought	Topsoil (0-30 cm)	Hydrogenedentota	219800
Fallow	Phaeozem	Drought	Topsoil (0-30 cm)	Hydrogenedentota	1.10053e+06
Legume/Grass	Phaeozem	Drought	Topsoil (0-30 cm)	Hydrogenedentota	238111
Brassica/Grass	Luvisol	Rainfall-fed	Topsoil (0-30 cm)	Hydrogenedentota	491282
Fallow	Luvisol	Rainfall-fed	Topsoil (0-30 cm)	Hydrogenedentota	40745.9
Legume/Grass	Luvisol	Rainfall-fed	Topsoil (0-30 cm)	Hydrogenedentota	313766
Brassica/Grass	Podzol	Rainfall-fed	Topsoil (0-30 cm)	Hydrogenedentota	136168
Fallow	Podzol	Rainfall-fed	Topsoil (0-30 cm)	Hydrogenedentota	24916.3
Legume/Grass	Podzol	Rainfall-fed	Topsoil (0-30 cm)	Hydrogenedentota	341818
Brassica/Grass	Phaeozem	Rainfall-fed	Topsoil (0-30 cm)	Hydrogenedentota	217422
Fallow	Phaeozem	Rainfall-fed	Topsoil (0-30 cm)	Hydrogenedentota	308109
Legume/Grass	Phaeozem	Rainfall-fed	Topsoil (0-30 cm)	Hydrogenedentota	367633
Brassica/Grass	Luvisol	Drought	Subsoil (30-60 cm)	Hydrogenedentota	174623
Fallow	Luvisol	Drought	Subsoil (30-60 cm)	Hydrogenedentota	65442.6
Legume/Grass	Luvisol	Drought	Subsoil (30-60 cm)	Hydrogenedentota	259664
Brassica/Grass	Podzol	Drought	Subsoil (30-60 cm)	Hydrogenedentota	30649.2
Fallow	Podzol	Drought	Subsoil (30-60 cm)	Hydrogenedentota	41522.6
Legume/Grass	Podzol	Drought	Subsoil (30-60 cm)	Hydrogenedentota	49767.6
Brassica/Grass	Phaeozem	Drought	Subsoil (30-60 cm)	Hydrogenedentota	185131
Fallow	Phaeozem	Drought	Subsoil (30-60 cm)	Hydrogenedentota	31638.1
Legume/Grass	Phaeozem	Drought	Subsoil (30-60 cm)	Hydrogenedentota	13944.1
Brassica/Grass	Luvisol	Rainfall-fed	Subsoil (30-60 cm)	Hydrogenedentota	527446
Fallow	Luvisol	Rainfall-fed	Subsoil (30-60 cm)	Hydrogenedentota	123179
Legume/Grass	Luvisol	Rainfall-fed	Subsoil (30-60 cm)	Hydrogenedentota	60356.7
Brassica/Grass	Podzol	Rainfall-fed	Subsoil (30-60 cm)	Hydrogenedentota	24059.3
Fallow	Podzol	Rainfall-fed	Subsoil (30-60 cm)	Hydrogenedentota	6127.02
Legume/Grass	Podzol	Rainfall-fed	Subsoil (30-60 cm)	Hydrogenedentota	23774.6
Brassica/Grass	Phaeozem	Rainfall-fed	Subsoil (30-60 cm)	Hydrogenedentota	15382.5
Fallow	Phaeozem	Rainfall-fed	Subsoil (30-60 cm)	Hydrogenedentota	6571.95
Legume/Grass	Phaeozem	Rainfall-fed	Subsoil (30-60 cm)	Hydrogenedentota	2254.39
Brassica/Grass	Luvisol	Drought	Subsoil (60-90 cm)	Hydrogenedentota	161927
Fallow	Luvisol	Drought	Subsoil (60-90 cm)	Hydrogenedentota	13334.8
Legume/Grass	Luvisol	Drought	Subsoil (60-90 cm)	Hydrogenedentota	1058.24
Brassica/Grass	Podzol	Drought	Subsoil (60-90 cm)	Hydrogenedentota	14702.4
Fallow	Podzol	Drought	Subsoil (60-90 cm)	Hydrogenedentota	0
Legume/Grass	Podzol	Drought	Subsoil (60-90 cm)	Hydrogenedentota	9914.9
Brassica/Grass	Phaeozem	Drought	Subsoil (60-90 cm)	Hydrogenedentota	186181
Fallow	Phaeozem	Drought	Subsoil (60-90 cm)	Hydrogenedentota	7286.54
Legume/Grass	Phaeozem	Drought	Subsoil (60-90 cm)	Hydrogenedentota	0
Brassica/Grass	Luvisol	Rainfall-fed	Subsoil (60-90 cm)	Hydrogenedentota	22305.4
Fallow	Luvisol	Rainfall-fed	Subsoil (60-90 cm)	Hydrogenedentota	0
Legume/Grass	Luvisol	Rainfall-fed	Subsoil (60-90 cm)	Hydrogenedentota	41322.9
Brassica/Grass	Podzol	Rainfall-fed	Subsoil (60-90 cm)	Hydrogenedentota	0
Fallow	Podzol	Rainfall-fed	Subsoil (60-90 cm)	Hydrogenedentota	0
Legume/Grass	Podzol	Rainfall-fed	Subsoil (60-90 cm)	Hydrogenedentota	0
Brassica/Grass	Phaeozem	Rainfall-fed	Subsoil (60-90 cm)	Hydrogenedentota	4214.9
Fallow	Phaeozem	Rainfall-fed	Subsoil (60-90 cm)	Hydrogenedentota	1134.7
Legume/Grass	Phaeozem	Rainfall-fed	Subsoil (60-90 cm)	Hydrogenedentota	0
Brassica/Grass	Luvisol	Drought	Topsoil (0-30 cm)	Krumholzibacteriota	1.36665e+06
Fallow	Luvisol	Drought	Topsoil (0-30 cm)	Krumholzibacteriota	4.38033e+06
Legume/Grass	Luvisol	Drought	Topsoil (0-30 cm)	Krumholzibacteriota	5.03941e+06
Brassica/Grass	Podzol	Drought	Topsoil (0-30 cm)	Krumholzibacteriota	2.60715e+06
Fallow	Podzol	Drought	Topsoil (0-30 cm)	Krumholzibacteriota	1.07937e+06
Legume/Grass	Podzol	Drought	Topsoil (0-30 cm)	Krumholzibacteriota	1.8024e+06
Brassica/Grass	Phaeozem	Drought	Topsoil (0-30 cm)	Krumholzibacteriota	1.46604e+06
Fallow	Phaeozem	Drought	Topsoil (0-30 cm)	Krumholzibacteriota	3.73059e+06
Legume/Grass	Phaeozem	Drought	Topsoil (0-30 cm)	Krumholzibacteriota	1.53143e+06
Brassica/Grass	Luvisol	Rainfall-fed	Topsoil (0-30 cm)	Krumholzibacteriota	6.73188e+06
Fallow	Luvisol	Rainfall-fed	Topsoil (0-30 cm)	Krumholzibacteriota	3.54926e+06
Legume/Grass	Luvisol	Rainfall-fed	Topsoil (0-30 cm)	Krumholzibacteriota	4.01323e+06
Brassica/Grass	Podzol	Rainfall-fed	Topsoil (0-30 cm)	Krumholzibacteriota	1.312e+06
Fallow	Podzol	Rainfall-fed	Topsoil (0-30 cm)	Krumholzibacteriota	1.83699e+06
Legume/Grass	Podzol	Rainfall-fed	Topsoil (0-30 cm)	Krumholzibacteriota	2.01449e+06
Brassica/Grass	Phaeozem	Rainfall-fed	Topsoil (0-30 cm)	Krumholzibacteriota	2.51994e+06
Fallow	Phaeozem	Rainfall-fed	Topsoil (0-30 cm)	Krumholzibacteriota	3.49524e+06
Legume/Grass	Phaeozem	Rainfall-fed	Topsoil (0-30 cm)	Krumholzibacteriota	1.72e+06
Brassica/Grass	Luvisol	Drought	Subsoil (30-60 cm)	Krumholzibacteriota	4.19068e+06
Fallow	Luvisol	Drought	Subsoil (30-60 cm)	Krumholzibacteriota	3.57301e+06
Legume/Grass	Luvisol	Drought	Subsoil (30-60 cm)	Krumholzibacteriota	2.82481e+06
Brassica/Grass	Podzol	Drought	Subsoil (30-60 cm)	Krumholzibacteriota	215552
Fallow	Podzol	Drought	Subsoil (30-60 cm)	Krumholzibacteriota	428510
Legume/Grass	Podzol	Drought	Subsoil (30-60 cm)	Krumholzibacteriota	227863
[truncated: 1,002 more rows]

## Sheet: S5
Supplementary Table S5
Summary of pairwise significance tests using multivariate analysis of variance (MANOVA) of the phylotype abundances for individual phyla at different sites with distinct soil properties and soil moisture conditions - drought (D) and rainfall-fed (RF)
Confidence intervals: *p < 0.05, **p < 0.01, ***p < 0.001, ****p < 0.0001
Total number of samples, n = 150.
Soil_type	Phylum_A	Phylum_B	Condition_A	Condition_B	p.value_adjusted	p.value_adjusted_significance
Luvisol	Armatimonadota	Acidobacteriota	Drought	Drought	2.88428e-06	****
Luvisol	Bdellovibrionota	Acidobacteriota	Drought	Drought	3.10105e-06	****
Luvisol	Candidatus Hinthialibacterota	Acidobacteriota	Drought	Drought	1.11356e-06	****
Luvisol	Chlamydiota	Acidobacteriota	Drought	Drought	1.11356e-06	****
Luvisol	Chloroflexota	Acidobacteriota	Drought	Drought	0.00500796	**
Luvisol	Cyanobacteria	Acidobacteriota	Drought	Drought	3.16722e-06	****
Luvisol	Deferribacterota	Acidobacteriota	Drought	Drought	1.11356e-06	****
Luvisol	Deinococcota	Acidobacteriota	Drought	Drought	1.12724e-06	****
Luvisol	Ca. Dependentiae	Acidobacteriota	Drought	Drought	1.29506e-06	****
Luvisol	Desantisbacteria	Acidobacteriota	Drought	Drought	1.11582e-06	****
Luvisol	Desulfobacterota	Acidobacteriota	Drought	Drought	8.77509e-05	****
Luvisol	Ca. Dormibacteria	Acidobacteriota	Drought	Drought	2.15432e-06	****
Luvisol	Eisenbacteria	Acidobacteriota	Drought	Drought	0.000181225	***
Luvisol	Elusimicrobiota	Acidobacteriota	Drought	Drought	2.76705e-06	****
Luvisol	Eremiobacterota	Acidobacteriota	Drought	Drought	1.11838e-06	****
Luvisol	FCPU426	Acidobacteriota	Drought	Drought	1.1353e-06	****
Luvisol	Fibrobacterota	Acidobacteriota	Drought	Drought	1.47615e-06	****
Luvisol	Fusobacteriota	Acidobacteriota	Drought	Drought	1.11427e-06	****
Luvisol	Gemmatimonadota	Acidobacteriota	Drought	Drought	0.00464455	**
Luvisol	Hydrogenedentota	Acidobacteriota	Drought	Drought	1.1769e-06	****
Luvisol	Krumholzibacteriota	Acidobacteriota	Drought	Drought	2.6996e-06	****
Luvisol	Latescibacterota	Acidobacteriota	Drought	Drought	1.11891e-06	****
Luvisol	Margulisbacteria	Acidobacteriota	Drought	Drought	1.11464e-06	****
Luvisol	Methylomirabilota	Acidobacteriota	Drought	Drought	0.000137965	***
Luvisol	Myxococcota	Acidobacteriota	Drought	Drought	0.00097638	***
Luvisol	Nitrospirota	Acidobacteriota	Drought	Drought	5.05947e-05	****
Luvisol	Omnitrophota	Acidobacteriota	Drought	Drought	2.09975e-06	****
Luvisol	Ca. Patescibacteria	Acidobacteriota	Drought	Drought	1.27131e-05	****
Luvisol	Spirochaetota	Acidobacteriota	Drought	Drought	1.18127e-06	****
Luvisol	Sumerlaeota	Acidobacteriota	Drought	Drought	1.32384e-06	****
Luvisol	Tectomicrobia	Acidobacteriota	Drought	Drought	1.12277e-06	****
Luvisol	Thermoproteota	Acidobacteriota	Drought	Drought	1.11356e-06	****
Luvisol	UBA10199	Acidobacteriota	Drought	Drought	1.11427e-06	****
Luvisol	Unclassified Unassigned	Acidobacteriota	Drought	Drought	0.000115741	***
Luvisol	Verrucomicrobiota	Acidobacteriota	Drought	Drought	0.000136244	***
Luvisol	Zixibacteria	Acidobacteriota	Drought	Drought	1.15227e-06	****
Luvisol	Armatimonadota	Acidobacteriota	Rainfall-fed	Drought	3.18927e-06	****
Luvisol	Bdellovibrionota	Acidobacteriota	Rainfall-fed	Drought	2.32145e-06	****
Luvisol	Candidatus Hinthialibacterota	Acidobacteriota	Rainfall-fed	Drought	1.11356e-06	****
Luvisol	Chlamydiota	Acidobacteriota	Rainfall-fed	Drought	1.11356e-06	****
Luvisol	Chloroflexota	Acidobacteriota	Rainfall-fed	Drought	0.00414758	**
Luvisol	Cyanobacteria	Acidobacteriota	Rainfall-fed	Drought	3.89628e-06	****
Luvisol	Deferribacterota	Acidobacteriota	Rainfall-fed	Drought	1.11356e-06	****
Luvisol	Deinococcota	Acidobacteriota	Rainfall-fed	Drought	1.13838e-06	****
Luvisol	Ca. Dependentiae	Acidobacteriota	Rainfall-fed	Drought	1.34609e-06	****
Luvisol	Desantisbacteria	Acidobacteriota	Rainfall-fed	Drought	1.11356e-06	****
Luvisol	Desulfobacterota	Acidobacteriota	Rainfall-fed	Drought	0.000108603	***
Luvisol	Ca. Dormibacteria	Acidobacteriota	Rainfall-fed	Drought	1.65671e-06	****
Luvisol	Eisenbacteria	Acidobacteriota	Rainfall-fed	Drought	0.000142907	***
Luvisol	Elusimicrobiota	Acidobacteriota	Rainfall-fed	Drought	2.15662e-06	****
Luvisol	Eremiobacterota	Acidobacteriota	Rainfall-fed	Drought	1.12567e-06	****
Luvisol	FCPU426	Acidobacteriota	Rainfall-fed	Drought	1.125e-06	****
Luvisol	Fibrobacterota	Acidobacteriota	Rainfall-fed	Drought	1.4072e-06	****
Luvisol	Fusobacteriota	Acidobacteriota	Rainfall-fed	Drought	1.11447e-06	****
Luvisol	Gemmatimonadota	Acidobacteriota	Rainfall-fed	Drought	0.00185738	**
Luvisol	Hydrogenedentota	Acidobacteriota	Rainfall-fed	Drought	1.18535e-06	****
Luvisol	Krumholzibacteriota	Acidobacteriota	Rainfall-fed	Drought	2.55353e-06	****
Luvisol	Latescibacterota	Acidobacteriota	Rainfall-fed	Drought	1.11978e-06	****
Luvisol	Margulisbacteria	Acidobacteriota	Rainfall-fed	Drought	1.11356e-06	****
Luvisol	Methylomirabilota	Acidobacteriota	Rainfall-fed	Drought	0.000194022	***
Luvisol	Myxococcota	Acidobacteriota	Rainfall-fed	Drought	0.000588475	***
Luvisol	Nitrospirota	Acidobacteriota	Rainfall-fed	Drought	3.96131e-05	****
Luvisol	Omnitrophota	Acidobacteriota	Rainfall-fed	Drought	1.65113e-06	****
Luvisol	Ca. Patescibacteria	Acidobacteriota	Rainfall-fed	Drought	6.45672e-06	****
Luvisol	Spirochaetota	Acidobacteriota	Rainfall-fed	Drought	1.13729e-06	****
Luvisol	Sumerlaeota	Acidobacteriota	Rainfall-fed	Drought	1.29773e-06	****
Luvisol	Tectomicrobia	Acidobacteriota	Rainfall-fed	Drought	1.12238e-06	****
Luvisol	Thermoproteota	Acidobacteriota	Rainfall-fed	Drought	1.11357e-06	****
Luvisol	UBA10199	Acidobacteriota	Rainfall-fed	Drought	1.11622e-06	****
Luvisol	Unclassified Unassigned	Acidobacteriota	Rainfall-fed	Drought	7.38943e-05	****
Luvisol	Verrucomicrobiota	Acidobacteriota	Rainfall-fed	Drought	0.000135417	***
Luvisol	Zixibacteria	Acidobacteriota	Rainfall-fed	Drought	1.17842e-06	****
Phaeozem	Armatimonadota	Acidobacteriota	Drought	Drought	0.0008322	***
Phaeozem	Bdellovibrionota	Acidobacteriota	Drought	Drought	0.000867147	***
Phaeozem	Candidatus Hinthialibacterota	Acidobacteriota	Drought	Drought	0.000661469	***
Phaeozem	Chlamydiota	Acidobacteriota	Drought	Drought	0.000661654	***
Phaeozem	Chloroflexota	Acidobacteriota	Drought	Drought	0.032636	*
Phaeozem	Cyanobacteria	Acidobacteriota	Drought	Drought	0.000947479	***
Phaeozem	Deferribacterota	Acidobacteriota	Drought	Drought	0.000661469	***
Phaeozem	Deinococcota	Acidobacteriota	Drought	Drought	0.000661699	***
Phaeozem	Ca. Dependentiae	Acidobacteriota	Drought	Drought	0.00067649	***
Phaeozem	Desantisbacteria	Acidobacteriota	Drought	Drought	0.000661469	***
Phaeozem	Desulfobacterota	Acidobacteriota	Drought	Drought	0.0179571	*
Phaeozem	Ca. Dormibacteria	Acidobacteriota	Drought	Drought	0.000819433	***
Phaeozem	Eisenbacteria	Acidobacteriota	Drought	Drought	0.00244909	**
Phaeozem	Elusimicrobiota	Acidobacteriota	Drought	Drought	0.000765897	***
Phaeozem	Eremiobacterota	Acidobacteriota	Drought	Drought	0.000662298	***
Phaeozem	FCPU426	Acidobacteriota	Drought	Drought	0.000661517	***
Phaeozem	Fibrobacterota	Acidobacteriota	Drought	Drought	0.000857976	***
Phaeozem	Fusobacteriota	Acidobacteriota	Drought	Drought	0.000661469	***
Phaeozem	Hydrogenedentota	Acidobacteriota	Drought	Drought	0.0007044	***
Phaeozem	Krumholzibacteriota	Acidobacteriota	Drought	Drought	0.000929964	***
Phaeozem	Latescibacterota	Acidobacteriota	Drought	Drought	0.000662339	***
Phaeozem	Margulisbacteria	Acidobacteriota	Drought	Drought	0.000661811	***
Phaeozem	Myxococcota	Acidobacteriota	Drought	Drought	0.0346225	*
Phaeozem	Nitrospirota	Acidobacteriota	Drought	Drought	0.0056962	**
Phaeozem	Omnitrophota	Acidobacteriota	Drought	Drought	0.00071489	***
Phaeozem	Ca. Patescibacteria	Acidobacteriota	Drought	Drought	0.000987594	***
Phaeozem	Spirochaetota	Acidobacteriota	Drought	Drought	0.000667207	***
Phaeozem	Sumerlaeota	Acidobacteriota	Drought	Drought	0.000690718	***
Phaeozem	Tectomicrobia	Acidobacteriota	Drought	Drought	0.000661469	***
Phaeozem	Thermoproteota	Acidobacteriota	Drought	Drought	0.000661725	***
Phaeozem	UBA10199	Acidobacteriota	Drought	Drought	0.000665323	***
Phaeozem	Zixibacteria	Acidobacteriota	Drought	Drought	0.000661469	***
Phaeozem	Armatimonadota	Acidobacteriota	Rainfall-fed	Drought	0.000816552	***
Phaeozem	Bdellovibrionota	Acidobacteriota	Rainfall-fed	Drought	0.000866507	***
Phaeozem	Candidatus Hinthialibacterota	Acidobacteriota	Rainfall-fed	Drought	0.000661469	***
Phaeozem	Chlamydiota	Acidobacteriota	Rainfall-fed	Drought	0.000661469	***
Phaeozem	Chloroflexota	Acidobacteriota	Rainfall-fed	Drought	0.019017	*
Phaeozem	Cyanobacteria	Acidobacteriota	Rainfall-fed	Drought	0.00101835	**
Phaeozem	Deferribacterota	Acidobacteriota	Rainfall-fed	Drought	0.000661469	***
Phaeozem	Deinococcota	Acidobacteriota	Rainfall-fed	Drought	0.000661516	***
Phaeozem	Ca. Dependentiae	Acidobacteriota	Rainfall-fed	Drought	0.000670659	***
Phaeozem	Desantisbacteria	Acidobacteriota	Rainfall-fed	Drought	0.000661469	***
Phaeozem	Desulfobacterota	Acidobacteriota	Rainfall-fed	Drought	0.008337	**
Phaeozem	Ca. Dormibacteria	Acidobacteriota	Rainfall-fed	Drought	0.000774061	***
Phaeozem	Eisenbacteria	Acidobacteriota	Rainfall-fed	Drought	0.00161202	**
Phaeozem	Elusimicrobiota	Acidobacteriota	Rainfall-fed	Drought	0.000752558	***
Phaeozem	Eremiobacterota	Acidobacteriota	Rainfall-fed	Drought	0.000663525	***
Phaeozem	FCPU426	Acidobacteriota	Rainfall-fed	Drought	0.00066222	***
Phaeozem	Fibrobacterota	Acidobacteriota	Rainfall-fed	Drought	0.000766319	***
Phaeozem	Fusobacteriota	Acidobacteriota	Rainfall-fed	Drought	0.000661886	***
Phaeozem	Hydrogenedentota	Acidobacteriota	Rainfall-fed	Drought	0.000681128	***
Phaeozem	Krumholzibacteriota	Acidobacteriota	Rainfall-fed	Drought	0.000870634	***
Phaeozem	Latescibacterota	Acidobacteriota	Rainfall-fed	Drought	0.000661854	***
Phaeozem	Margulisbacteria	Acidobacteriota	Rainfall-fed	Drought	0.000662099	***
Phaeozem	Methylomirabilota	Acidobacteriota	Rainfall-fed	Drought	0.0185478	*
Phaeozem	Myxococcota	Acidobacteriota	Rainfall-fed	Drought	0.021579	*
Phaeozem	Nitrospirota	Acidobacteriota	Rainfall-fed	Drought	0.00393545	**
Phaeozem	Omnitrophota	Acidobacteriota	Rainfall-fed	Drought	0.00072348	***
Phaeozem	Ca. Patescibacteria	Acidobacteriota	Rainfall-fed	Drought	0.000861244	***
Phaeozem	Spirochaetota	Acidobacteriota	Rainfall-fed	Drought	0.000663551	***
Phaeozem	Sumerlaeota	Acidobacteriota	Rainfall-fed	Drought	0.000693969	***
Phaeozem	Tectomicrobia	Acidobacteriota	Rainfall-fed	Drought	0.000666108	***
Phaeozem	Thermoproteota	Acidobacteriota	Rainfall-fed	Drought	0.000662279	***
Phaeozem	UBA10199	Acidobacteriota	Rainfall-fed	Drought	0.000662796	***
Phaeozem	Zixibacteria	Acidobacteriota	Rainfall-fed	Drought	0.00066219	***
Luvisol	Armatimonadota	Actinomycetota	Drought	Drought	0.00287238	**
Luvisol	Bdellovibrionota	Actinomycetota	Drought	Drought	0.00304012	**
Luvisol	Candidatus Hinthialibacterota	Actinomycetota	Drought	Drought	0.00135375	**
Luvisol	Chlamydiota	Actinomycetota	Drought	Drought	0.00135375	**
Luvisol	Cyanobacteria	Actinomycetota	Drought	Drought	0.00309076	**
Luvisol	Deferribacterota	Actinomycetota	Drought	Drought	0.00135375	**
Luvisol	Deinococcota	Actinomycetota	Drought	Drought	0.00136698	**
Luvisol	Ca. Dependentiae	Actinomycetota	Drought	Drought	0.00152659	**
Luvisol	Desantisbacteria	Actinomycetota	Drought	Drought	0.00135594	**
Luvisol	Desulfobacterota	Actinomycetota	Drought	Drought	0.0373297	*
Luvisol	Ca. Dormibacteria	Actinomycetota	Drought	Drought	0.00228376	**
Luvisol	Elusimicrobiota	Actinomycetota	Drought	Drought	0.00278044	**
Luvisol	Eremiobacterota	Actinomycetota	Drought	Drought	0.00135842	**
Luvisol	FCPU426	Actinomycetota	Drought	Drought	0.00137476	**
Luvisol	Fibrobacterota	Actinomycetota	Drought	Drought	0.00169376	**
Luvisol	Fusobacteriota	Actinomycetota	Drought	Drought	0.00135444	**
Luvisol	Hydrogenedentota	Actinomycetota	Drought	Drought	0.00141473	**
Luvisol	Krumholzibacteriota	Actinomycetota	Drought	Drought	0.00272712	**
Luvisol	Latescibacterota	Actinomycetota	Drought	Drought	0.00135893	**
Luvisol	Margulisbacteria	Actinomycetota	Drought	Drought	0.0013548	**
Luvisol	Nitrospirota	Actinomycetota	Drought	Drought	0.0251528	*
Luvisol	Omnitrophota	Actinomycetota	Drought	Drought	0.00223804	**
Luvisol	Ca. Patescibacteria	Actinomycetota	Drought	Drought	0.00902103	**
Luvisol	Spirochaetota	Actinomycetota	Drought	Drought	0.0014189	**
Luvisol	Sumerlaeota	Actinomycetota	Drought	Drought	0.0015535	**
Luvisol	Tectomicrobia	Actinomycetota	Drought	Drought	0.00136266	**
Luvisol	Thermoproteota	Actinomycetota	Drought	Drought	0.00135375	**
Luvisol	UBA10199	Actinomycetota	Drought	Drought	0.00135444	**
Luvisol	Unclassified Unassigned	Actinomycetota	Drought	Drought	0.0453626	*
Luvisol	Zixibacteria	Actinomycetota	Drought	Drought	0.0013911	**
Luvisol	Armatimonadota	Actinomycetota	Rainfall-fed	Drought	0.00310758	**
Luvisol	Bdellovibrionota	Actinomycetota	Rainfall-fed	Drought	0.00242216	**
Luvisol	Candidatus Hinthialibacterota	Actinomycetota	Rainfall-fed	Drought	0.00135375	**
Luvisol	Chlamydiota	Actinomycetota	Rainfall-fed	Drought	0.00135375	**
Luvisol	Cyanobacteria	Actinomycetota	Rainfall-fed	Drought	0.00363337	**
Luvisol	Deferribacterota	Actinomycetota	Rainfall-fed	Drought	0.00135375	**
Luvisol	Deinococcota	Actinomycetota	Rainfall-fed	Drought	0.00137773	**
Luvisol	Ca. Dependentiae	Actinomycetota	Rainfall-fed	Drought	0.00157419	**
Luvisol	Desantisbacteria	Actinomycetota	Rainfall-fed	Drought	0.00135375	**
Luvisol	Desulfobacterota	Actinomycetota	Rainfall-fed	Drought	0.0433844	*
Luvisol	Ca. Dormibacteria	Actinomycetota	Rainfall-fed	Drought	0.00185594	**
Luvisol	Elusimicrobiota	Actinomycetota	Rainfall-fed	Drought	0.00228568	**
Luvisol	Eremiobacterota	Actinomycetota	Rainfall-fed	Drought	0.00136546	**
Luvisol	FCPU426	Actinomycetota	Rainfall-fed	Drought	0.00136482	**
Luvisol	Fibrobacterota	Actinomycetota	Rainfall-fed	Drought	0.00163068	**
Luvisol	Fusobacteriota	Actinomycetota	Rainfall-fed	Drought	0.00135463	**
Luvisol	Hydrogenedentota	Actinomycetota	Rainfall-fed	Drought	0.0014228	**
Luvisol	Krumholzibacteriota	Actinomycetota	Rainfall-fed	Drought	0.00261058	**
Luvisol	Latescibacterota	Actinomycetota	Rainfall-fed	Drought	0.00135977	**
Luvisol	Margulisbacteria	Actinomycetota	Rainfall-fed	Drought	0.00135375	**
Luvisol	Nitrospirota	Actinomycetota	Rainfall-fed	Drought	0.0210465	*
Luvisol	Omnitrophota	Actinomycetota	Rainfall-fed	Drought	0.00185099	**
Luvisol	Ca. Patescibacteria	Actinomycetota	Rainfall-fed	Drought	0.00537419	**
Luvisol	Spirochaetota	Actinomycetota	Rainfall-fed	Drought	0.00137668	**
Luvisol	Sumerlaeota	Actinomycetota	Rainfall-fed	Drought	0.00152909	**
Luvisol	Tectomicrobia	Actinomycetota	Rainfall-fed	Drought	0.00136228	**
Luvisol	Thermoproteota	Actinomycetota	Rainfall-fed	Drought	0.00135376	**
Luvisol	UBA10199	Actinomycetota	Rainfall-fed	Drought	0.00135632	**
Luvisol	Unclassified Unassigned	Actinomycetota	Rainfall-fed	Drought	0.0330343	*
Luvisol	Zixibacteria	Actinomycetota	Rainfall-fed	Drought	0.00141618	**
Phaeozem	Armatimonadota	Actinomycetota	Drought	Drought	8.42487e-06	****
Phaeozem	Bacteroidota	Actinomycetota	Drought	Drought	0.0196821	*
Phaeozem	Bdellovibrionota	Actinomycetota	Drought	Drought	8.83961e-06	****
Phaeozem	Candidatus Hinthialibacterota	Actinomycetota	Drought	Drought	6.44592e-06	****
Phaeozem	Chlamydiota	Actinomycetota	Drought	Drought	6.44802e-06	****
Phaeozem	Chloroflexota	Actinomycetota	Drought	Drought	0.000721558	***
Phaeozem	Cyanobacteria	Actinomycetota	Drought	Drought	9.80442e-06	****
Phaeozem	Deferribacterota	Actinomycetota	Drought	Drought	6.44592e-06	****
Phaeozem	Deinococcota	Actinomycetota	Drought	Drought	6.44853e-06	****
Phaeozem	Ca. Dependentiae	Actinomycetota	Drought	Drought	6.61669e-06	****
Phaeozem	Desantisbacteria	Actinomycetota	Drought	Drought	6.44592e-06	****
Phaeozem	Desulfobacterota	Actinomycetota	Drought	Drought	0.000338436	***
Phaeozem	Ca. Dormibacteria	Actinomycetota	Drought	Drought	8.27414e-06	****
Phaeozem	Eisenbacteria	Actinomycetota	Drought	Drought	3.00264e-05	****
Phaeozem	Elusimicrobiota	Actinomycetota	Drought	Drought	7.64675e-06	****
Phaeozem	Eremiobacterota	Actinomycetota	Drought	Drought	6.45533e-06	****
Phaeozem	FCPU426	Actinomycetota	Drought	Drought	6.44646e-06	****
Phaeozem	Fibrobacterota	Actinomycetota	Drought	Drought	8.73047e-06	****
Phaeozem	Fusobacteriota	Actinomycetota	Drought	Drought	6.44592e-06	****
Phaeozem	Gemmatimonadota	Actinomycetota	Drought	Drought	0.0046433	**
Phaeozem	Hydrogenedentota	Actinomycetota	Drought	Drought	6.93577e-06	****
Phaeozem	Krumholzibacteriota	Actinomycetota	Drought	Drought	9.59273e-06	****
Phaeozem	Latescibacterota	Actinomycetota	Drought	Drought	6.45579e-06	****
Phaeozem	Margulisbacteria	Actinomycetota	Drought	Drought	6.4498e-06	****
Phaeozem	Methylomirabilota	Actinomycetota	Drought	Drought	0.00160089	**
Phaeozem	Myxococcota	Actinomycetota	Drought	Drought	0.000778539	***
Phaeozem	Nitrospirota	Actinomycetota	Drought	Drought	8.25502e-05	****
Phaeozem	Omnitrophota	Actinomycetota	Drought	Drought	7.05629e-06	****
Phaeozem	Ca. Patescibacteria	Actinomycetota	Drought	Drought	1.02919e-05	****
Phaeozem	Spirochaetota	Actinomycetota	Drought	Drought	6.51108e-06	****
Phaeozem	Sumerlaeota	Actinomycetota	Drought	Drought	6.77906e-06	****
Phaeozem	Tectomicrobia	Actinomycetota	Drought	Drought	6.44592e-06	****
Phaeozem	Thermoproteota	Actinomycetota	Drought	Drought	6.44882e-06	****
Phaeozem	UBA10199	Actinomycetota	Drought	Drought	6.48967e-06	****
Phaeozem	Verrucomicrobiota	Actinomycetota	Drought	Drought	0.00768837	**
Phaeozem	Zixibacteria	Actinomycetota	Drought	Drought	6.44592e-06	****
Phaeozem	Armatimonadota	Actinomycetota	Rainfall-fed	Drought	8.24018e-06	****
Phaeozem	Bacillota	Actinomycetota	Rainfall-fed	Drought	0.0263313	*
Phaeozem	Bacteroidota	Actinomycetota	Rainfall-fed	Drought	0.00994891	**
Phaeozem	Bdellovibrionota	Actinomycetota	Rainfall-fed	Drought	8.83199e-06	****
Phaeozem	Candidatus Hinthialibacterota	Actinomycetota	Rainfall-fed	Drought	6.44592e-06	****
Phaeozem	Chlamydiota	Actinomycetota	Rainfall-fed	Drought	6.44592e-06	****
Phaeozem	Chloroflexota	Actinomycetota	Rainfall-fed	Drought	0.000363651	***
Phaeozem	Cyanobacteria	Actinomycetota	Rainfall-fed	Drought	1.06683e-05	****
Phaeozem	Deferribacterota	Actinomycetota	Rainfall-fed	Drought	6.44592e-06	****
Phaeozem	Deinococcota	Actinomycetota	Rainfall-fed	Drought	6.44646e-06	****
Phaeozem	Ca. Dependentiae	Actinomycetota	Rainfall-fed	Drought	6.55032e-06	****
Phaeozem	Desantisbacteria	Actinomycetota	Rainfall-fed	Drought	6.44592e-06	****
Phaeozem	Desulfobacterota	Actinomycetota	Rainfall-fed	Drought	0.000131138	***
Phaeozem	Ca. Dormibacteria	Actinomycetota	Rainfall-fed	Drought	7.74193e-06	****
Phaeozem	Eisenbacteria	Actinomycetota	Rainfall-fed	Drought	1.83028e-05	****
Phaeozem	Elusimicrobiota	Actinomycetota	Rainfall-fed	Drought	7.49163e-06	****
Phaeozem	Eremiobacterota	Actinomycetota	Rainfall-fed	Drought	6.46926e-06	****
Phaeozem	FCPU426	Actinomycetota	Rainfall-fed	Drought	6.45444e-06	****
Phaeozem	Fibrobacterota	Actinomycetota	Rainfall-fed	Drought	7.65166e-06	****
Phaeozem	Fusobacteriota	Actinomycetota	Rainfall-fed	Drought	6.45065e-06	****
Phaeozem	Gemmatimonadota	Actinomycetota	Rainfall-fed	Drought	0.00307357	**
Phaeozem	Hydrogenedentota	Actinomycetota	Rainfall-fed	Drought	6.66956e-06	****
Phaeozem	Krumholzibacteriota	Actinomycetota	Rainfall-fed	Drought	8.88115e-06	****
Phaeozem	Latescibacterota	Actinomycetota	Rainfall-fed	Drought	6.45029e-06	****
Phaeozem	Margulisbacteria	Actinomycetota	Rainfall-fed	Drought	6.45307e-06	****
Phaeozem	Methylomirabilota	Actinomycetota	Rainfall-fed	Drought	0.000352436	***
Phaeozem	Myxococcota	Actinomycetota	Rainfall-fed	Drought	0.000426297	***
Phaeozem	Nitrospirota	Actinomycetota	Rainfall-fed	Drought	5.28864e-05	****
Phaeozem	Omnitrophota	Actinomycetota	Rainfall-fed	Drought	7.15522e-06	****
Phaeozem	Ca. Patescibacteria	Actinomycetota	Rainfall-fed	Drought	8.76933e-06	****
Phaeozem	Spirochaetota	Actinomycetota	Rainfall-fed	Drought	6.46955e-06	****
Phaeozem	Sumerlaeota	Actinomycetota	Rainfall-fed	Drought	6.81625e-06	****
Phaeozem	Tectomicrobia	Actinomycetota	Rainfall-fed	Drought	6.49858e-06	****
Phaeozem	Thermoproteota	Actinomycetota	Rainfall-fed	Drought	6.45511e-06	****
Phaeozem	UBA10199	Actinomycetota	Rainfall-fed	Drought	6.46097e-06	****
Phaeozem	Verrucomicrobiota	Actinomycetota	Rainfall-fed	Drought	0.00618675	**
Phaeozem	Zixibacteria	Actinomycetota	Rainfall-fed	Drought	6.4541e-06	****
Luvisol	Planctomycetota	Armatimonadota	Drought	Drought	6.4167e-11	****
Luvisol	Pseudomonadota	Armatimonadota	Drought	Drought	7.9673e-08	****
Luvisol	Acidobacteriota	Armatimonadota	Rainfall-fed	Drought	2.55853e-07	****
Luvisol	Actinomycetota	Armatimonadota	Rainfall-fed	Drought	0.00274747	**
Luvisol	Planctomycetota	Armatimonadota	Rainfall-fed	Drought	6.88346e-11	****
Luvisol	Pseudomonadota	Armatimonadota	Rainfall-fed	Drought	1.82964e-07	****
Podzol	Planctomycetota	Armatimonadota	Drought	Drought	0.0183013	*
Podzol	Pseudomonadota	Armatimonadota	Drought	Drought	0.00473806	**
Phaeozem	Planctomycetota	Armatimonadota	Drought	Drought	4.96675e-10	****
Phaeozem	Pseudomonadota	Armatimonadota	Drought	Drought	1.19095e-07	****
Phaeozem	Acidobacteriota	Armatimonadota	Rainfall-fed	Drought	0.0249187	*
Phaeozem	Actinomycetota	Armatimonadota	Rainfall-fed	Drought	4.18256e-05	****
Phaeozem	Planctomycetota	Armatimonadota	Rainfall-fed	Drought	5.78428e-08	****
Phaeozem	Pseudomonadota	Armatimonadota	Rainfall-fed	Drought	6.27184e-05	****
Luvisol	Planctomycetota	Bacillota	Drought	Drought	0.00826876	**
Luvisol	Planctomycetota	Bacillota	Rainfall-fed	Drought	0.0122577	*
Phaeozem	Planctomycetota	Bacillota	Drought	Drought	4.06903e-05	****
Phaeozem	Pseudomonadota	Bacillota	Drought	Drought	0.00291693	**
Phaeozem	Planctomycetota	Bacillota	Rainfall-fed	Drought	0.00171434	**
Luvisol	Planctomycetota	Bacteroidota	Drought	Drought	0.000260651	***
Luvisol	Planctomycetota	Bacteroidota	Rainfall-fed	Drought	0.000417502	***
Phaeozem	Planctomycetota	Bacteroidota	Drought	Drought	9.1628e-06	****
Phaeozem	Pseudomonadota	Bacteroidota	Drought	Drought	0.000820823	***
Phaeozem	Planctomycetota	Bacteroidota	Rainfall-fed	Drought	0.000466618	***
Luvisol	Planctomycetota	Bdellovibrionota	Drought	Drought	6.46325e-11	****
Luvisol	Pseudomonadota	Bdellovibrionota	Drought	Drought	8.61607e-08	****
Luvisol	Acidobacteriota	Bdellovibrionota	Rainfall-fed	Drought	2.76195e-07	****
Luvisol	Actinomycetota	Bdellovibrionota	Rainfall-fed	Drought	0.00290832	**
Luvisol	Planctomycetota	Bdellovibrionota	Rainfall-fed	Drought	6.97112e-11	****
Luvisol	Pseudomonadota	Bdellovibrionota	Rainfall-fed	Drought	1.97614e-07	****
Podzol	Planctomycetota	Bdellovibrionota	Drought	Drought	0.0180953	*
Podzol	Pseudomonadota	Bdellovibrionota	Drought	Drought	0.00467926	**
Phaeozem	Planctomycetota	Bdellovibrionota	Drought	Drought	5.23029e-10	****
Phaeozem	Pseudomonadota	Bdellovibrionota	Drought	Drought	1.25569e-07	****
Phaeozem	Acidobacteriota	Bdellovibrionota	Rainfall-fed	Drought	0.0257572	*
Phaeozem	Actinomycetota	Bdellovibrionota	Rainfall-fed	Drought	4.37907e-05	****
Phaeozem	Planctomycetota	Bdellovibrionota	Rainfall-fed	Drought	6.10315e-08	****
Phaeozem	Pseudomonadota	Bdellovibrionota	Rainfall-fed	Drought	6.56271e-05	****
Luvisol	Planctomycetota	Candidatus Hinthialibacterota	Drought	Drought	6.07098e-11	****
Luvisol	Pseudomonadota	Candidatus Hinthialibacterota	Drought	Drought	2.85599e-08	****
Luvisol	Acidobacteriota	Candidatus Hinthialibacterota	Rainfall-fed	Drought	9.3803e-08	****
Luvisol	Actinomycetota	Candidatus Hinthialibacterota	Rainfall-fed	Drought	0.0012926	**
Luvisol	Planctomycetota	Candidatus Hinthialibacterota	Rainfall-fed	Drought	6.22554e-11	****
Luvisol	Pseudomonadota	Candidatus Hinthialibacterota	Rainfall-fed	Drought	6.6634e-08	****
Podzol	Planctomycetota	Candidatus Hinthialibacterota	Drought	Drought	0.0112602	*
Podzol	Pseudomonadota	Candidatus Hinthialibacterota	Drought	Drought	0.00277915	**
Phaeozem	Planctomycetota	Candidatus Hinthialibacterota	Drought	Drought	3.75352e-10	****
Phaeozem	Pseudomonadota	Candidatus Hinthialibacterota	Drought	Drought	8.86978e-08	****
Phaeozem	Acidobacteriota	Candidatus Hinthialibacterota	Rainfall-fed	Drought	0.0206992	*
Phaeozem	Actinomycetota	Candidatus Hinthialibacterota	Rainfall-fed	Drought	3.23817e-05	****
Phaeozem	Planctomycetota	Candidatus Hinthialibacterota	Rainfall-fed	Drought	4.29078e-08	****
Phaeozem	Pseudomonadota	Candidatus Hinthialibacterota	Rainfall-fed	Drought	4.87125e-05	****
Luvisol	Planctomycetota	Chlamydiota	Drought	Drought	6.07098e-11	****
Luvisol	Pseudomonadota	Chlamydiota	Drought	Drought	2.85599e-08	****
Luvisol	Acidobacteriota	Chlamydiota	Rainfall-fed	Drought	9.3803e-08	****
Luvisol	Actinomycetota	Chlamydiota	Rainfall-fed	Drought	0.0012926	**
Luvisol	Planctomycetota	Chlamydiota	Rainfall-fed	Drought	6.22554e-11	****
Luvisol	Pseudomonadota	Chlamydiota	Rainfall-fed	Drought	6.6634e-08	****
Podzol	Planctomycetota	Chlamydiota	Drought	Drought	0.0112903	*
Podzol	Pseudomonadota	Chlamydiota	Drought	Drought	0.00278726	**
Phaeozem	Planctomycetota	Chlamydiota	Drought	Drought	3.75476e-10	****
Phaeozem	Pseudomonadota	Chlamydiota	Drought	Drought	8.87295e-08	****
Phaeozem	Acidobacteriota	Chlamydiota	Rainfall-fed	Drought	0.0207039	*
Phaeozem	Actinomycetota	Chlamydiota	Rainfall-fed	Drought	3.23918e-05	****
Phaeozem	Planctomycetota	Chlamydiota	Rainfall-fed	Drought	4.29233e-08	****
Phaeozem	Pseudomonadota	Chlamydiota	Rainfall-fed	Drought	4.87274e-05	****
Luvisol	Planctomycetota	Chloroflexota	Drought	Drought	8.78564e-08	****
Luvisol	Pseudomonadota	Chloroflexota	Drought	Drought	0.000300462	***
Luvisol	Acidobacteriota	Chloroflexota	Rainfall-fed	Drought	0.000762931	***
Luvisol	Planctomycetota	Chloroflexota	Rainfall-fed	Drought	1.57425e-07	****
Luvisol	Pseudomonadota	Chloroflexota	Rainfall-fed	Drought	0.000584536	***
Podzol	Pseudomonadota	Chloroflexota	Drought	Drought	0.043396	*
Phaeozem	Planctomycetota	Chloroflexota	Drought	Drought	1.10745e-07	****
Phaeozem	Pseudomonadota	Chloroflexota	Drought	Drought	1.71735e-05	****
Phaeozem	Actinomycetota	Chloroflexota	Rainfall-fed	Drought	0.00283093	**
Phaeozem	Planctomycetota	Chloroflexota	Rainfall-fed	Drought	9.01571e-06	****
Phaeozem	Pseudomonadota	Chloroflexota	Rainfall-fed	Drought	0.00397977	**
Luvisol	Planctomycetota	Cyanobacteria	Drought	Drought	6.47816e-11	****
Luvisol	Pseudomonadota	Cyanobacteria	Drought	Drought	8.81489e-08	****
Luvisol	Acidobacteriota	Cyanobacteria	Rainfall-fed	Drought	2.82421e-07	****
Luvisol	Actinomycetota	Cyanobacteria	Rainfall-fed	Drought	0.00295688	**
Luvisol	Planctomycetota	Cyanobacteria	Rainfall-fed	Drought	6.99859e-11	****
Luvisol	Pseudomonadota	Cyanobacteria	Rainfall-fed	Drought	2.02099e-07	****
Podzol	Planctomycetota	Cyanobacteria	Drought	Drought	0.0154384	*
Podzol	Pseudomonadota	Cyanobacteria	Drought	Drought	0.00392852	**
Phaeozem	Planctomycetota	Cyanobacteria	Drought	Drought	5.85399e-10	****
Phaeozem	Pseudomonadota	Cyanobacteria	Drought	Drought	1.40753e-07	****
Phaeozem	Acidobacteriota	Cyanobacteria	Rainfall-fed	Drought	0.0276558	*
Phaeozem	Actinomycetota	Cyanobacteria	Rainfall-fed	Drought	4.83454e-05	****
Phaeozem	Planctomycetota	Cyanobacteria	Rainfall-fed	Drought	6.85193e-08	****
Phaeozem	Pseudomonadota	Cyanobacteria	Rainfall-fed	Drought	7.23621e-05	****
Luvisol	Planctomycetota	Deferribacterota	Drought	Drought	6.07098e-11	****
Luvisol	Pseudomonadota	Deferribacterota	Drought	Drought	2.85599e-08	****
Luvisol	Acidobacteriota	Deferribacterota	Rainfall-fed	Drought	9.3803e-08	****
Luvisol	Actinomycetota	Deferribacterota	Rainfall-fed	Drought	0.0012926	**
Luvisol	Planctomycetota	Deferribacterota	Rainfall-fed	Drought	6.22554e-11	****
Luvisol	Pseudomonadota	Deferribacterota	Rainfall-fed	Drought	6.6634e-08	****
Podzol	Planctomycetota	Deferribacterota	Drought	Drought	0.0112602	*
Podzol	Pseudomonadota	Deferribacterota	Drought	Drought	0.00277915	**
Phaeozem	Planctomycetota	Deferribacterota	Drought	Drought	3.75352e-10	****
Phaeozem	Pseudomonadota	Deferribacterota	Drought	Drought	8.86978e-08	****
Phaeozem	Acidobacteriota	Deferribacterota	Rainfall-fed	Drought	0.0206992	*
Phaeozem	Actinomycetota	Deferribacterota	Rainfall-fed	Drought	3.23817e-05	****
Phaeozem	Planctomycetota	Deferribacterota	Rainfall-fed	Drought	4.29078e-08	****
Phaeozem	Pseudomonadota	Deferribacterota	Rainfall-fed	Drought	4.87125e-05	****
Luvisol	Planctomycetota	Deinococcota	Drought	Drought	6.07402e-11	****
Luvisol	Pseudomonadota	Deinococcota	Drought	Drought	2.89375e-08	****
Luvisol	Acidobacteriota	Deinococcota	Rainfall-fed	Drought	9.50169e-08	****
Luvisol	Actinomycetota	Deinococcota	Rainfall-fed	Drought	0.00130527	**
Luvisol	Planctomycetota	Deinococcota	Rainfall-fed	Drought	6.2291e-11	****
Luvisol	Pseudomonadota	Deinococcota	Rainfall-fed	Drought	6.75019e-08	****
Podzol	Planctomycetota	Deinococcota	Drought	Drought	0.0112717	*
Podzol	Pseudomonadota	Deinococcota	Drought	Drought	0.00278225	**
Phaeozem	Planctomycetota	Deinococcota	Drought	Drought	3.75506e-10	****
Phaeozem	Pseudomonadota	Deinococcota	Drought	Drought	8.87373e-08	****
Phaeozem	Acidobacteriota	Deinococcota	Rainfall-fed	Drought	0.020705	*
Phaeozem	Actinomycetota	Deinococcota	Rainfall-fed	Drought	3.23943e-05	****
Phaeozem	Planctomycetota	Deinococcota	Rainfall-fed	Drought	4.29271e-08	****
Phaeozem	Pseudomonadota	Deinococcota	Rainfall-fed	Drought	4.87311e-05	****
Luvisol	Planctomycetota	Ca. Dependentiae	Drought	Drought	6.10424e-11	****
Luvisol	Pseudomonadota	Ca. Dependentiae	Drought	Drought	3.35986e-08	****
Luvisol	Acidobacteriota	Ca. Dependentiae	Rainfall-fed	Drought	1.09972e-07	****
Luvisol	Actinomycetota	Ca. Dependentiae	Rainfall-fed	Drought	0.00145803	**
Luvisol	Planctomycetota	Ca. Dependentiae	Rainfall-fed	Drought	6.28689e-11	****
Luvisol	Pseudomonadota	Ca. Dependentiae	Rainfall-fed	Drought	7.82005e-08	****
Podzol	Planctomycetota	Ca. Dependentiae	Drought	Drought	0.0137845	*
Podzol	Pseudomonadota	Ca. Dependentiae	Drought	Drought	0.00346867	**
Phaeozem	Planctomycetota	Ca. Dependentiae	Drought	Drought	3.85531e-10	****
Phaeozem	Pseudomonadota	Ca. Dependentiae	Drought	Drought	9.12861e-08	****
Phaeozem	Acidobacteriota	Ca. Dependentiae	Rainfall-fed	Drought	0.0210794	*
Phaeozem	Actinomycetota	Ca. Dependentiae	Rainfall-fed	Drought	3.32015e-05	****
Phaeozem	Planctomycetota	Ca. Dependentiae	Rainfall-fed	Drought	4.41768e-08	****
Phaeozem	Pseudomonadota	Ca. Dependentiae	Rainfall-fed	Drought	4.99303e-05	****
Luvisol	Planctomycetota	Desantisbacteria	Drought	Drought	6.07273e-11	****
Luvisol	Pseudomonadota	Desantisbacteria	Drought	Drought	2.86225e-08	****
Luvisol	Acidobacteriota	Desantisbacteria	Rainfall-fed	Drought	9.40042e-08	****
Luvisol	Actinomycetota	Desantisbacteria	Rainfall-fed	Drought	0.00129471	**
Luvisol	Planctomycetota	Desantisbacteria	Rainfall-fed	Drought	6.22541e-11	****
Luvisol	Pseudomonadota	Desantisbacteria	Rainfall-fed	Drought	6.67778e-08	****
Podzol	Planctomycetota	Desantisbacteria	Drought	Drought	0.0112602	*
Podzol	Pseudomonadota	Desantisbacteria	Drought	Drought	0.00277915	**
Phaeozem	Planctomycetota	Desantisbacteria	Drought	Drought	3.75352e-10	****
Phaeozem	Pseudomonadota	Desantisbacteria	Drought	Drought	8.86978e-08	****
Phaeozem	Acidobacteriota	Desantisbacteria	Rainfall-fed	Drought	0.0206992	*
Phaeozem	Actinomycetota	Desantisbacteria	Rainfall-fed	Drought	3.23817e-05	****
Phaeozem	Planctomycetota	Desantisbacteria	Rainfall-fed	Drought	4.29078e-08	****
Phaeozem	Pseudomonadota	Desantisbacteria	Rainfall-fed	Drought	4.87125e-05	****
Luvisol	Planctomycetota	Desulfobacterota	Drought	Drought	4.26401e-10	****
Luvisol	Pseudomonadota	Desulfobacterota	Drought	Drought	3.27589e-06	****
Luvisol	Acidobacteriota	Desulfobacterota	Rainfall-fed	Drought	9.592e-06	****
Luvisol	Actinomycetota	Desulfobacterota	Rainfall-fed	Drought	0.0359905	*
Luvisol	Planctomycetota	Desulfobacterota	Rainfall-fed	Drought	7.56801e-10	****
Luvisol	Pseudomonadota	Desulfobacterota	Rainfall-fed	Drought	7.04734e-06	****
Podzol	Planctomycetota	Desulfobacterota	Drought	Drought	0.0336223	*
Podzol	Pseudomonadota	Desulfobacterota	Drought	Drought	0.00930894	**
Phaeozem	Planctomycetota	Desulfobacterota	Drought	Drought	4.22988e-08	****
Phaeozem	Pseudomonadota	Desulfobacterota	Drought	Drought	7.28029e-06	****
Phaeozem	Actinomycetota	Desulfobacterota	Rainfall-fed	Drought	0.00139161	**
Phaeozem	Planctomycetota	Desulfobacterota	Rainfall-fed	Drought	3.76554e-06	****
Phaeozem	Pseudomonadota	Desulfobacterota	Rainfall-fed	Drought	0.001982	**
Luvisol	Planctomycetota	Ca. Dormibacteria	Drought	Drought	6.26815e-11	****
Luvisol	Pseudomonadota	Ca. Dormibacteria	Drought	Drought	5.81446e-08	****
Luvisol	Acidobacteriota	Ca. Dormibacteria	Rainfall-fed	Drought	1.88047e-07	****
Luvisol	Actinomycetota	Ca. Dormibacteria	Rainfall-fed	Drought	0.00218323	**
Luvisol	Planctomycetota	Ca. Dormibacteria	Rainfall-fed	Drought	6.59574e-11	****
Luvisol	Pseudomonadota	Ca. Dormibacteria	Rainfall-fed	Drought	1.34194e-07	****
Podzol	Pseudomonadota	Ca. Dormibacteria	Drought	Drought	0.0314068	*
Phaeozem	Planctomycetota	Ca. Dormibacteria	Drought	Drought	4.87159e-10	****
Phaeozem	Pseudomonadota	Ca. Dormibacteria	Drought	Drought	1.16751e-07	****
Phaeozem	Acidobacteriota	Ca. Dormibacteria	Rainfall-fed	Drought	0.0246104	*
Phaeozem	Actinomycetota	Ca. Dormibacteria	Rainfall-fed	Drought	4.11103e-05	****
Phaeozem	Planctomycetota	Ca. Dormibacteria	Rainfall-fed	Drought	5.66887e-08	****
Phaeozem	Pseudomonadota	Ca. Dormibacteria	Rainfall-fed	Drought	6.16592e-05	****
Luvisol	Planctomycetota	Eisenbacteria	Drought	Drought	1.01052e-09	****
Luvisol	Pseudomonadota	Eisenbacteria	Drought	Drought	7.27588e-06	****
Luvisol	Acidobacteriota	Eisenbacteria	Rainfall-fed	Drought	2.0838e-05	****
Luvisol	Planctomycetota	Eisenbacteria	Rainfall-fed	Drought	1.85037e-09	****
Luvisol	Pseudomonadota	Eisenbacteria	Rainfall-fed	Drought	1.54095e-05	****
Podzol	Planctomycetota	Eisenbacteria	Drought	Drought	0.0227616	*
Podzol	Pseudomonadota	Eisenbacteria	Drought	Drought	0.00603006	**
Phaeozem	Planctomycetota	Eisenbacteria	Drought	Drought	2.12796e-09	****
Phaeozem	Pseudomonadota	Eisenbacteria	Drought	Drought	4.85094e-07	****
Phaeozem	Actinomycetota	Eisenbacteria	Rainfall-fed	Drought	0.000140533	***
Phaeozem	Planctomycetota	Eisenbacteria	Rainfall-fed	Drought	2.40379e-07	****
Phaeozem	Pseudomonadota	Eisenbacteria	Rainfall-fed	Drought	0.00020739	***
Luvisol	Planctomycetota	Elusimicrobiota	Drought	Drought	6.39387e-11	****
Luvisol	Pseudomonadota	Elusimicrobiota	Drought	Drought	7.61812e-08	****
Luvisol	Acidobacteriota	Elusimicrobiota	Rainfall-fed	Drought	2.44889e-07	****
Luvisol	Actinomycetota	Elusimicrobiota	Rainfall-fed	Drought	0.00265931	**
Luvisol	Planctomycetota	Elusimicrobiota	Rainfall-fed	Drought	6.83679e-11	****
Luvisol	Pseudomonadota	Elusimicrobiota	Rainfall-fed	Drought	1.75071e-07	****
Podzol	Planctomycetota	Elusimicrobiota	Drought	Drought	0.0199937	*
Podzol	Pseudomonadota	Elusimicrobiota	Drought	Drought	0.00522409	**
Phaeozem	Planctomycetota	Elusimicrobiota	Drought	Drought	4.48282e-10	****
Phaeozem	Pseudomonadota	Elusimicrobiota	Drought	Drought	1.07042e-07	****
Phaeozem	Acidobacteriota	Elusimicrobiota	Rainfall-fed	Drought	0.0233055	*
Phaeozem	Actinomycetota	Elusimicrobiota	Rainfall-fed	Drought	3.81263e-05	****
Phaeozem	Planctomycetota	Elusimicrobiota	Rainfall-fed	Drought	5.19129e-08	****
Phaeozem	Pseudomonadota	Elusimicrobiota	Rainfall-fed	Drought	5.72377e-05	****
Luvisol	Planctomycetota	Eremiobacterota	Drought	Drought	6.07245e-11	****
Luvisol	Pseudomonadota	Eremiobacterota	Drought	Drought	2.86931e-08	****
Luvisol	Acidobacteriota	Eremiobacterota	Rainfall-fed	Drought	9.42312e-08	****
Luvisol	Actinomycetota	Eremiobacterota	Rainfall-fed	Drought	0.00129708	**
Luvisol	Planctomycetota	Eremiobacterota	Rainfall-fed	Drought	6.22681e-11	****
Luvisol	Pseudomonadota	Eremiobacterota	Rainfall-fed	Drought	6.69401e-08	****
Podzol	Planctomycetota	Eremiobacterota	Drought	Drought	0.0121919	*
Podzol	Pseudomonadota	Eremiobacterota	Drought	Drought	0.00303181	**
Phaeozem	Planctomycetota	Eremiobacterota	Drought	Drought	3.75907e-10	****
Phaeozem	Pseudomonadota	Eremiobacterota	Drought	Drought	8.88402e-08	****
Phaeozem	Acidobacteriota	Eremiobacterota	Rainfall-fed	Drought	0.0207202	*
Phaeozem	Actinomycetota	Eremiobacterota	Rainfall-fed	Drought	3.24269e-05	****
Phaeozem	Planctomycetota	Eremiobacterota	Rainfall-fed	Drought	4.29776e-08	****
Phaeozem	Pseudomonadota	Eremiobacterota	Rainfall-fed	Drought	4.87796e-05	****
Luvisol	Planctomycetota	FCPU426	Drought	Drought	6.07524e-11	****
Luvisol	Pseudomonadota	FCPU426	Drought	Drought	2.91602e-08	****
Luvisol	Acidobacteriota	FCPU426	Rainfall-fed	Drought	9.57328e-08	****
Luvisol	Actinomycetota	FCPU426	Rainfall-fed	Drought	0.00131272	**
Luvisol	Planctomycetota	FCPU426	Rainfall-fed	Drought	6.2328e-11	****
Luvisol	Pseudomonadota	FCPU426	Rainfall-fed	Drought	6.80138e-08	****
Podzol	Planctomycetota	FCPU426	Drought	Drought	0.0113375	*
Podzol	Pseudomonadota	FCPU426	Drought	Drought	0.00280003	**
Phaeozem	Planctomycetota	FCPU426	Drought	Drought	3.75371e-10	****
Phaeozem	Pseudomonadota	FCPU426	Drought	Drought	8.8706e-08	****
Phaeozem	Acidobacteriota	FCPU426	Rainfall-fed	Drought	0.0207004	*
Phaeozem	Actinomycetota	FCPU426	Rainfall-fed	Drought	3.23843e-05	****
Phaeozem	Planctomycetota	FCPU426	Rainfall-fed	Drought	4.29118e-08	****
Phaeozem	Pseudomonadota	FCPU426	Rainfall-fed	Drought	4.87163e-05	****
Luvisol	Planctomycetota	Fibrobacterota	Drought	Drought	6.13792e-11	****
Luvisol	Pseudomonadota	Fibrobacterota	Drought	Drought	3.86834e-08	****
Luvisol	Acidobacteriota	Fibrobacterota	Rainfall-fed	Drought	1.26232e-07	****
Luvisol	Actinomycetota	Fibrobacterota	Rainfall-fed	Drought	0.00161808	**
Luvisol	Planctomycetota	Fibrobacterota	Rainfall-fed	Drought	6.35029e-11	****
Luvisol	Pseudomonadota	Fibrobacterota	Rainfall-fed	Drought	8.98439e-08	****
Podzol	Planctomycetota	Fibrobacterota	Drought	Drought	0.0133257	*
Podzol	Pseudomonadota	Fibrobacterota	Drought	Drought	0.00334221	**
Phaeozem	Planctomycetota	Fibrobacterota	Drought	Drought	5.16058e-10	****
Phaeozem	Pseudomonadota	Fibrobacterota	Drought	Drought	1.23862e-07	****
Phaeozem	Acidobacteriota	Fibrobacterota	Rainfall-fed	Drought	0.0255379	*
Phaeozem	Actinomycetota	Fibrobacterota	Rainfall-fed	Drought	4.3274e-05	****
Phaeozem	Planctomycetota	Fibrobacterota	Rainfall-fed	Drought	6.01905e-08	****
Phaeozem	Pseudomonadota	Fibrobacterota	Rainfall-fed	Drought	6.48624e-05	****
Luvisol	Planctomycetota	Fusobacteriota	Drought	Drought	6.07209e-11	****
Luvisol	Pseudomonadota	Fusobacteriota	Drought	Drought	2.85797e-08	****
Luvisol	Acidobacteriota	Fusobacteriota	Rainfall-fed	Drought	9.38667e-08	****
Luvisol	Actinomycetota	Fusobacteriota	Rainfall-fed	Drought	0.00129327	**
Luvisol	Planctomycetota	Fusobacteriota	Rainfall-fed	Drought	6.22561e-11	****
Luvisol	Pseudomonadota	Fusobacteriota	Rainfall-fed	Drought	6.66795e-08	****
Podzol	Planctomycetota	Fusobacteriota	Drought	Drought	0.0112639	*
Podzol	Pseudomonadota	Fusobacteriota	Drought	Drought	0.00278014	**
Phaeozem	Planctomycetota	Fusobacteriota	Drought	Drought	3.75352e-10	****
Phaeozem	Pseudomonadota	Fusobacteriota	Drought	Drought	8.86978e-08	****
Phaeozem	Acidobacteriota	Fusobacteriota	Rainfall-fed	Drought	0.0206992	*
Phaeozem	Actinomycetota	Fusobacteriota	Rainfall-fed	Drought	3.23817e-05	****
Phaeozem	Planctomycetota	Fusobacteriota	Rainfall-fed	Drought	4.29078e-08	****
Phaeozem	Pseudomonadota	Fusobacteriota	Rainfall-fed	Drought	4.87125e-05	****
Luvisol	Planctomycetota	Gemmatimonadota	Drought	Drought	7.89474e-08	****
Luvisol	Pseudomonadota	Gemmatimonadota	Drought	Drought	0.000275633	***
Luvisol	Acidobacteriota	Gemmatimonadota	Rainfall-fed	Drought	0.000702145	***
Luvisol	Planctomycetota	Gemmatimonadota	Rainfall-fed	Drought	1.41631e-07	****
Luvisol	Pseudomonadota	Gemmatimonadota	Rainfall-fed	Drought	0.000537451	***
Phaeozem	Planctomycetota	Gemmatimonadota	Drought	Drought	1.26075e-06	****
Phaeozem	Pseudomonadota	Gemmatimonadota	Drought	Drought	0.00014692	***
Phaeozem	Actinomycetota	Gemmatimonadota	Rainfall-fed	Drought	0.0158967	*
Phaeozem	Planctomycetota	Gemmatimonadota	Rainfall-fed	Drought	8.03638e-05	****
Phaeozem	Pseudomonadota	Gemmatimonadota	Rainfall-fed	Drought	0.0215065	*
Luvisol	Planctomycetota	Hydrogenedentota	Drought	Drought	6.08432e-11	****
Luvisol	Pseudomonadota	Hydrogenedentota	Drought	Drought	3.03114e-08	****
Luvisol	Acidobacteriota	Hydrogenedentota	Rainfall-fed	Drought	9.94308e-08	****
Luvisol	Actinomycetota	Hydrogenedentota	Rainfall-fed	Drought	0.00135097	**
Luvisol	Planctomycetota	Hydrogenedentota	Rainfall-fed	Drought	6.24619e-11	****
Luvisol	Pseudomonadota	Hydrogenedentota	Rainfall-fed	Drought	7.06583e-08	****
Podzol	Planctomycetota	Hydrogenedentota	Drought	Drought	0.0115512	*
Podzol	Pseudomonadota	Hydrogenedentota	Drought	Drought	0.00285783	**
Phaeozem	Planctomycetota	Hydrogenedentota	Drought	Drought	4.04763e-10	****
Phaeozem	Pseudomonadota	Hydrogenedentota	Drought	Drought	9.61407e-08	****
Phaeozem	Acidobacteriota	Hydrogenedentota	Rainfall-fed	Drought	0.021781	*
Phaeozem	Actinomycetota	Hydrogenedentota	Rainfall-fed	Drought	3.47307e-05	****
Phaeozem	Planctomycetota	Hydrogenedentota	Rainfall-fed	Drought	4.65586e-08	****
Phaeozem	Pseudomonadota	Hydrogenedentota	Rainfall-fed	Drought	5.22007e-05	****
Luvisol	Planctomycetota	Krumholzibacteriota	Drought	Drought	6.37875e-11	****
Luvisol	Pseudomonadota	Krumholzibacteriota	Drought	Drought	7.41778e-08	****
Luvisol	Acidobacteriota	Krumholzibacteriota	Rainfall-fed	Drought	2.38593e-07	****
Luvisol	Actinomycetota	Krumholzibacteriota	Rainfall-fed	Drought	0.0026082	**
Luvisol	Planctomycetota	Krumholzibacteriota	Rainfall-fed	Drought	6.80934e-11	****
Luvisol	Pseudomonadota	Krumholzibacteriota	Rainfall-fed	Drought	1.70539e-07	****
Podzol	Planctomycetota	Krumholzibacteriota	Drought	Drought	0.0134217	*
Podzol	Pseudomonadota	Krumholzibacteriota	Drought	Drought	0.00336863	**
Phaeozem	Planctomycetota	Krumholzibacteriota	Drought	Drought	5.716e-10	****
Phaeozem	Pseudomonadota	Krumholzibacteriota	Drought	Drought	1.37407e-07	****
Phaeozem	Acidobacteriota	Krumholzibacteriota	Rainfall-fed	Drought	0.0272451	*
Phaeozem	Actinomycetota	Krumholzibacteriota	Rainfall-fed	Drought	4.73479e-05	****
Phaeozem	Planctomycetota	Krumholzibacteriota	Rainfall-fed	Drought	6.68682e-08	****
Phaeozem	Pseudomonadota	Krumholzibacteriota	Rainfall-fed	Drought	7.08879e-05	****
Luvisol	Planctomycetota	Latescibacterota	Drought	Drought	6.07298e-11	****
Luvisol	Pseudomonadota	Latescibacterota	Drought	Drought	2.87077e-08	****
Luvisol	Acidobacteriota	Latescibacterota	Rainfall-fed	Drought	9.42782e-08	****
Luvisol	Actinomycetota	Latescibacterota	Rainfall-fed	Drought	0.00129757	**
Luvisol	Planctomycetota	Latescibacterota	Rainfall-fed	Drought	6.22714e-11	****
Luvisol	Pseudomonadota	Latescibacterota	Rainfall-fed	Drought	6.69737e-08	****
Podzol	Planctomycetota	Latescibacterota	Drought	Drought	0.0113756	*
Podzol	Pseudomonadota	Latescibacterota	Drought	Drought	0.00281032	**
Phaeozem	Planctomycetota	Latescibacterota	Drought	Drought	3.75936e-10	****
Phaeozem	Pseudomonadota	Latescibacterota	Drought	Drought	8.88472e-08	****
Phaeozem	Acidobacteriota	Latescibacterota	Rainfall-fed	Drought	0.0207212	*
Phaeozem	Actinomycetota	Latescibacterota	Rainfall-fed	Drought	3.24291e-05	****
Phaeozem	Planctomycetota	Latescibacterota	Rainfall-fed	Drought	4.2981e-08	****
Phaeozem	Pseudomonadota	Latescibacterota	Rainfall-fed	Drought	4.87829e-05	****
Luvisol	Planctomycetota	Margulisbacteria	Drought	Drought	6.07171e-11	****
Luvisol	Pseudomonadota	Margulisbacteria	Drought	Drought	2.85898e-08	****
Luvisol	Acidobacteriota	Margulisbacteria	Rainfall-fed	Drought	9.38992e-08	****
Luvisol	Actinomycetota	Margulisbacteria	Rainfall-fed	Drought	0.00129361	**
Luvisol	Planctomycetota	Margulisbacteria	Rainfall-fed	Drought	6.22696e-11	****
Luvisol	Pseudomonadota	Margulisbacteria	Rainfall-fed	Drought	6.67028e-08	****
Podzol	Planctomycetota	Margulisbacteria	Drought	Drought	0.0112602	*
Podzol	Pseudomonadota	Margulisbacteria	Drought	Drought	0.00277915	**
Phaeozem	Planctomycetota	Margulisbacteria	Drought	Drought	3.75575e-10	****
Phaeozem	Pseudomonadota	Margulisbacteria	Drought	Drought	8.87565e-08	****
Phaeozem	Acidobacteriota	Margulisbacteria	Rainfall-fed	Drought	0.0207079	*
Phaeozem	Actinomycetota	Margulisbacteria	Rainfall-fed	Drought	3.24004e-05	****
Phaeozem	Planctomycetota	Margulisbacteria	Rainfall-fed	Drought	4.29366e-08	****
Phaeozem	Pseudomonadota	Margulisbacteria	Rainfall-fed	Drought	4.87402e-05	****
Luvisol	Planctomycetota	Methylomirabilota	Drought	Drought	7.23226e-10	****
Luvisol	Pseudomonadota	Methylomirabilota	Drought	Drought	5.38713e-06	****
Luvisol	Acidobacteriota	Methylomirabilota	Rainfall-fed	Drought	1.55595e-05	****
Luvisol	Actinomycetota	Methylomirabilota	Rainfall-fed	Drought	0.04949	*
Luvisol	Planctomycetota	Methylomirabilota	Rainfall-fed	Drought	1.31425e-09	****
Luvisol	Pseudomonadota	Methylomirabilota	Rainfall-fed	Drought	1.14777e-05	****
Podzol	Planctomycetota	Methylomirabilota	Drought	Drought	0.0459277	*
Podzol	Pseudomonadota	Methylomirabilota	Drought	Drought	0.0132141	*
Phaeozem	Planctomycetota	Methylomirabilota	Drought	Drought	3.09644e-07	****
Phaeozem	Pseudomonadota	Methylomirabilota	Drought	Drought	4.27303e-05	****
Phaeozem	Actinomycetota	Methylomirabilota	Rainfall-fed	Drought	0.00595016	**
Phaeozem	Planctomycetota	Methylomirabilota	Rainfall-fed	Drought	2.281e-05	****
Phaeozem	Pseudomonadota	Methylomirabilota	Rainfall-fed	Drought	0.00823923	**
Luvisol	Planctomycetota	Myxococcota	Drought	Drought	9.12762e-09	****
Luvisol	Pseudomonadota	Myxococcota	Drought	Drought	4.72408e-05	****
Luvisol	Acidobacteriota	Myxococcota	Rainfall-fed	Drought	0.000127888	***
Luvisol	Planctomycetota	Myxococcota	Rainfall-fed	Drought	1.67306e-08	****
Luvisol	Pseudomonadota	Myxococcota	Rainfall-fed	Drought	9.61502e-05	****
Podzol	Pseudomonadota	Myxococcota	Drought	Drought	0.0483821	*
Phaeozem	Planctomycetota	Myxococcota	Drought	Drought	1.22069e-07	****
Phaeozem	Pseudomonadota	Myxococcota	Drought	Drought	1.8726e-05	****
Phaeozem	Actinomycetota	Myxococcota	Rainfall-fed	Drought	0.00303945	**
Phaeozem	Planctomycetota	Myxococcota	Rainfall-fed	Drought	9.84597e-06	****
Phaeozem	Pseudomonadota	Myxococcota	Rainfall-fed	Drought	0.00426704	**
Luvisol	Planctomycetota	Nitrospirota	Drought	Drought	2.38907e-10	****
Luvisol	Pseudomonadota	Nitrospirota	Drought	Drought	1.79165e-06	****
Luvisol	Acidobacteriota	Nitrospirota	Rainfall-fed	Drought	5.3313e-06	****
Luvisol	Actinomycetota	Nitrospirota	Rainfall-fed	Drought	0.0242138	*
Luvisol	Planctomycetota	Nitrospirota	Rainfall-fed	Drought	4.02376e-10	****
Luvisol	Pseudomonadota	Nitrospirota	Rainfall-fed	Drought	3.89851e-06	****
Podzol	Planctomycetota	Nitrospirota	Drought	Drought	0.0283749	*
Podzol	Pseudomonadota	Nitrospirota	Drought	Drought	0.00770303	**
Phaeozem	Planctomycetota	Nitrospirota	Drought	Drought	7.27393e-09	****
Phaeozem	Pseudomonadota	Nitrospirota	Drought	Drought	1.49427e-06	****
Phaeozem	Actinomycetota	Nitrospirota	Rainfall-fed	Drought	0.0003672	***
Phaeozem	Planctomycetota	Nitrospirota	Rainfall-fed	Drought	7.53241e-07	****
Phaeozem	Pseudomonadota	Nitrospirota	Rainfall-fed	Drought	0.000534421	***
Luvisol	Planctomycetota	Omnitrophota	Drought	Drought	6.25864e-11	****
Luvisol	Pseudomonadota	Omnitrophota	Drought	Drought	5.65571e-08	****
Luvisol	Acidobacteriota	Omnitrophota	Rainfall-fed	Drought	1.83026e-07	****
Luvisol	Actinomycetota	Omnitrophota	Rainfall-fed	Drought	0.00213942	**
Luvisol	Planctomycetota	Omnitrophota	Rainfall-fed	Drought	6.57581e-11	****
Luvisol	Pseudomonadota	Omnitrophota	Rainfall-fed	Drought	1.30587e-07	****
Podzol	Planctomycetota	Omnitrophota	Drought	Drought	0.0150027	*
Podzol	Pseudomonadota	Omnitrophota	Drought	Drought	0.00380679	**
Phaeozem	Planctomycetota	Omnitrophota	Drought	Drought	4.12084e-10	****
Phaeozem	Pseudomonadota	Omnitrophota	Drought	Drought	9.79805e-08	****
Phaeozem	Acidobacteriota	Omnitrophota	Rainfall-fed	Drought	0.022043	*
Phaeozem	Actinomycetota	Omnitrophota	Rainfall-fed	Drought	3.53074e-05	****
Phaeozem	Planctomycetota	Omnitrophota	Rainfall-fed	Drought	4.74617e-08	****
Phaeozem	Pseudomonadota	Omnitrophota	Rainfall-fed	Drought	5.30566e-05	****
Luvisol	Planctomycetota	Ca. Patescibacteria	Drought	Drought	9.0188e-11	****
Luvisol	Pseudomonadota	Ca. Patescibacteria	Drought	Drought	3.97412e-07	****
Luvisol	Acidobacteriota	Ca. Patescibacteria	Rainfall-fed	Drought	1.22864e-06	****
Luvisol	Actinomycetota	Ca. Patescibacteria	Rainfall-fed	Drought	0.00865522	**
Luvisol	Planctomycetota	Ca. Patescibacteria	Rainfall-fed	Drought	1.18869e-10	****
Luvisol	Pseudomonadota	Ca. Patescibacteria	Rainfall-fed	Drought	8.88448e-07	****
Podzol	Pseudomonadota	Ca. Patescibacteria	Drought	Drought	0.0224968	*
Phaeozem	Planctomycetota	Ca. Patescibacteria	Drought	Drought	6.17463e-10	****
Phaeozem	Pseudomonadota	Ca. Patescibacteria	Drought	Drought	1.48488e-07	****
Phaeozem	Acidobacteriota	Ca. Patescibacteria	Rainfall-fed	Drought	0.0285898	*
Phaeozem	Actinomycetota	Ca. Patescibacteria	Rainfall-fed	Drought	5.06386e-05	****
Phaeozem	Planctomycetota	Ca. Patescibacteria	Rainfall-fed	Drought	7.23383e-08	****
Phaeozem	Pseudomonadota	Ca. Patescibacteria	Rainfall-fed	Drought	7.57498e-05	****
Luvisol	Spirochaetota	Planctomycetota	Drought	Drought	6.08374e-11	****
Luvisol	Sumerlaeota	Planctomycetota	Drought	Drought	6.10959e-11	****
Luvisol	Tectomicrobia	Planctomycetota	Drought	Drought	6.07409e-11	****
Luvisol	Thermoproteota	Planctomycetota	Drought	Drought	6.07098e-11	****
Luvisol	UBA10199	Planctomycetota	Drought	Drought	6.07221e-11	****
Luvisol	Unclassified d__Bacteria	Planctomycetota	Drought	Drought	0.0331897	*
Luvisol	Unclassified Unassigned	Planctomycetota	Drought	Drought	5.86582e-10	****
Luvisol	Verrucomicrobiota	Planctomycetota	Drought	Drought	7.12344e-10	****
Luvisol	Zixibacteria	Planctomycetota	Drought	Drought	6.07865e-11	****
Luvisol	Armatimonadota	Planctomycetota	Rainfall-fed	Drought	6.48224e-11	****
Luvisol	Bacillota	Planctomycetota	Rainfall-fed	Drought	0.0494031	*
Luvisol	Bacteroidota	Planctomycetota	Rainfall-fed	Drought	0.000306158	***
Luvisol	Bdellovibrionota	Planctomycetota	Rainfall-fed	Drought	6.30015e-11	****
Luvisol	Candidatus Hinthialibacterota	Planctomycetota	Rainfall-fed	Drought	6.07098e-11	****
Luvisol	Chlamydiota	Planctomycetota	Rainfall-fed	Drought	6.07098e-11	****
Luvisol	Chloroflexota	Planctomycetota	Rainfall-fed	Drought	6.72679e-08	****
Luvisol	Cyanobacteria	Planctomycetota	Rainfall-fed	Drought	6.63821e-11	****
Luvisol	Deferribacterota	Planctomycetota	Rainfall-fed	Drought	6.07098e-11	****
Luvisol	Deinococcota	Planctomycetota	Rainfall-fed	Drought	6.07585e-11	****
Luvisol	Ca. Dependentiae	Planctomycetota	Rainfall-fed	Drought	6.11341e-11	****
Luvisol	Desantisbacteria	Planctomycetota	Rainfall-fed	Drought	6.07098e-11	****
Luvisol	Desulfobacterota	Planctomycetota	Rainfall-fed	Drought	5.4432e-10	****
Luvisol	Ca. Dormibacteria	Planctomycetota	Rainfall-fed	Drought	6.17156e-11	****
Luvisol	Eisenbacteria	Planctomycetota	Rainfall-fed	Drought	7.54701e-10	****
Luvisol	Elusimicrobiota	Planctomycetota	Rainfall-fed	Drought	6.26816e-11	****
Luvisol	Eremiobacterota	Planctomycetota	Rainfall-fed	Drought	6.07371e-11	****
Luvisol	FCPU426	Planctomycetota	Rainfall-fed	Drought	6.07414e-11	****
Luvisol	Fibrobacterota	Planctomycetota	Rainfall-fed	Drought	6.12478e-11	****
Luvisol	Fusobacteriota	Planctomycetota	Rainfall-fed	Drought	6.07204e-11	****
Luvisol	Gemmatimonadota	Planctomycetota	Rainfall-fed	Drought	2.19481e-08	****
Luvisol	Hydrogenedentota	Planctomycetota	Rainfall-fed	Drought	6.08466e-11	****
Luvisol	Krumholzibacteriota	Planctomycetota	Rainfall-fed	Drought	6.34961e-11	****
Luvisol	Latescibacterota	Planctomycetota	Rainfall-fed	Drought	6.07282e-11	****
Luvisol	Margulisbacteria	Planctomycetota	Rainfall-fed	Drought	6.07098e-11	****
Luvisol	Methylomirabilota	Planctomycetota	Rainfall-fed	Drought	1.10009e-09	****
Luvisol	Myxococcota	Planctomycetota	Rainfall-fed	Drought	4.63e-09	****
Luvisol	Nitrospirota	Planctomycetota	Rainfall-fed	Drought	1.90406e-10	****
Luvisol	Omnitrophota	Planctomycetota	Rainfall-fed	Drought	6.17072e-11	****
Luvisol	Ca. Patescibacteria	Planctomycetota	Rainfall-fed	Drought	7.25597e-11	****
Luvisol	Spirochaetota	Planctomycetota	Rainfall-fed	Drought	6.07497e-11	****
Luvisol	Sumerlaeota	Planctomycetota	Rainfall-fed	Drought	6.10461e-11	****
Luvisol	Tectomicrobia	Planctomycetota	Rainfall-fed	Drought	6.07295e-11	****
Luvisol	Thermoproteota	Planctomycetota	Rainfall-fed	Drought	6.07178e-11	****
Luvisol	UBA10199	Planctomycetota	Rainfall-fed	Drought	6.07211e-11	****
Luvisol	Unclassified d__Bacteria	Planctomycetota	Rainfall-fed	Drought	0.0179946	*
Luvisol	Unclassified Unassigned	Planctomycetota	Rainfall-fed	Drought	3.52764e-10	****
Luvisol	Verrucomicrobiota	Planctomycetota	Rainfall-fed	Drought	7.0713e-10	****
Luvisol	Zixibacteria	Planctomycetota	Rainfall-fed	Drought	6.08266e-11	****
Podzol	Spirochaetota	Planctomycetota	Drought	Drought	0.0118802	*
Podzol	Sumerlaeota	Planctomycetota	Drought	Drought	0.0128037	*
Podzol	Tectomicrobia	Planctomycetota	Drought	Drought	0.0112602	*
Podzol	Thermoproteota	Planctomycetota	Drought	Drought	0.0113123	*
Podzol	UBA10199	Planctomycetota	Drought	Drought	0.0112602	*
Podzol	Zixibacteria	Planctomycetota	Drought	Drought	0.0113529	*
Podzol	Armatimonadota	Planctomycetota	Rainfall-fed	Drought	0.0159796	*
Podzol	Bdellovibrionota	Planctomycetota	Rainfall-fed	Drought	0.0164448	*
Podzol	Candidatus Hinthialibacterota	Planctomycetota	Rainfall-fed	Drought	0.0112602	*
Podzol	Chlamydiota	Planctomycetota	Rainfall-fed	Drought	0.011265	*
Podzol	Cyanobacteria	Planctomycetota	Rainfall-fed	Drought	0.0141725	*
Podzol	Deferribacterota	Planctomycetota	Rainfall-fed	Drought	0.0112628	*
Podzol	Deinococcota	Planctomycetota	Rainfall-fed	Drought	0.0116134	*
Podzol	Ca. Dependentiae	Planctomycetota	Rainfall-fed	Drought	0.0127332	*
Podzol	Desantisbacteria	Planctomycetota	Rainfall-fed	Drought	0.0112602	*
Podzol	Desulfobacterota	Planctomycetota	Rainfall-fed	Drought	0.0255728	*
Podzol	Eisenbacteria	Planctomycetota	Rainfall-fed	Drought	0.0197881	*
Podzol	Elusimicrobiota	Planctomycetota	Rainfall-fed	Drought	0.0156452	*
Podzol	Eremiobacterota	Planctomycetota	Rainfall-fed	Drought	0.011605	*
Podzol	FCPU426	Planctomycetota	Rainfall-fed	Drought	0.0113316	*
Podzol	Fibrobacterota	Planctomycetota	Rainfall-fed	Drought	0.0125035	*
Podzol	Fusobacteriota	Planctomycetota	Rainfall-fed	Drought	0.0112639	*
Podzol	Hydrogenedentota	Planctomycetota	Rainfall-fed	Drought	0.0114312	*
Podzol	Krumholzibacteriota	Planctomycetota	Rainfall-fed	Drought	0.0130494	*
Podzol	Latescibacterota	Planctomycetota	Rainfall-fed	Drought	0.0112707	*
Podzol	Margulisbacteria	Planctomycetota	Rainfall-fed	Drought	0.0112639	*
Podzol	Methylomirabilota	Planctomycetota	Rainfall-fed	Drought	0.0354136	*
Podzol	Nitrospirota	Planctomycetota	Rainfall-fed	Drought	0.0232403	*
Podzol	Omnitrophota	Planctomycetota	Rainfall-fed	Drought	0.013638	*
Podzol	Ca. Patescibacteria	Planctomycetota	Rainfall-fed	Drought	0.0480418	*
Podzol	Spirochaetota	Planctomycetota	Rainfall-fed	Drought	0.0115286	*
Podzol	Sumerlaeota	Planctomycetota	Rainfall-fed	Drought	0.0119768	*
Podzol	Tectomicrobia	Planctomycetota	Rainfall-fed	Drought	0.0112602	*
Podzol	Thermoproteota	Planctomycetota	Rainfall-fed	Drought	0.0112804	*
Podzol	UBA10199	Planctomycetota	Rainfall-fed	Drought	0.0112723	*
Podzol	Zixibacteria	Planctomycetota	Rainfall-fed	Drought	0.0113106	*
Phaeozem	Spirochaetota	Planctomycetota	Drought	Drought	3.79235e-10	****
Phaeozem	Sumerlaeota	Planctomycetota	Drought	Drought	3.95293e-10	****
Phaeozem	Tectomicrobia	Planctomycetota	Drought	Drought	3.75352e-10	****
Phaeozem	Thermoproteota	Planctomycetota	Drought	Drought	3.7552e-10	****
Phaeozem	UBA10199	Planctomycetota	Drought	Drought	3.77956e-10	****
Phaeozem	Unclassified d__Bacteria	Planctomycetota	Drought	Drought	0.0123185	*
Phaeozem	Unclassified Unassigned	Planctomycetota	Drought	Drought	0.0162034	*
Phaeozem	Verrucomicrobiota	Planctomycetota	Drought	Drought	2.489e-06	****
Phaeozem	Zixibacteria	Planctomycetota	Drought	Drought	3.75352e-10	****
Phaeozem	Armatimonadota	Planctomycetota	Rainfall-fed	Drought	4.85022e-10	****
Phaeozem	Bacillota	Planctomycetota	Rainfall-fed	Drought	1.38816e-05	****
Phaeozem	Bacteroidota	Planctomycetota	Rainfall-fed	Drought	3.54023e-06	****
Phaeozem	Bdellovibrionota	Planctomycetota	Rainfall-fed	Drought	5.22543e-10	****
Phaeozem	Candidatus Hinthialibacterota	Planctomycetota	Rainfall-fed	Drought	3.75352e-10	****
Phaeozem	Chlamydiota	Planctomycetota	Rainfall-fed	Drought	3.75352e-10	****
Phaeozem	Chloroflexota	Planctomycetota	Rainfall-fed	Drought	4.63198e-08	****
Phaeozem	Cyanobacteria	Planctomycetota	Rainfall-fed	Drought	6.42447e-10	****
Phaeozem	Deferribacterota	Planctomycetota	Rainfall-fed	Drought	3.75352e-10	****
Phaeozem	Deinococcota	Planctomycetota	Rainfall-fed	Drought	3.75381e-10	****
Phaeozem	Ca. Dependentiae	Planctomycetota	Rainfall-fed	Drought	3.81586e-10	****
Phaeozem	Desantisbacteria	Planctomycetota	Rainfall-fed	Drought	3.75352e-10	****
Phaeozem	Desulfobacterota	Planctomycetota	Rainfall-fed	Drought	1.28963e-08	****
Phaeozem	Ca. Dormibacteria	Planctomycetota	Rainfall-fed	Drought	4.54182e-10	****
Phaeozem	Eisenbacteria	Planctomycetota	Rainfall-fed	Drought	1.1864e-09	****
Phaeozem	Elusimicrobiota	Planctomycetota	Rainfall-fed	Drought	4.38708e-10	****
Phaeozem	Eremiobacterota	Planctomycetota	Rainfall-fed	Drought	3.76737e-10	****
Phaeozem	FCPU426	Planctomycetota	Rainfall-fed	Drought	3.7585e-10	****
Phaeozem	Fibrobacterota	Planctomycetota	Rainfall-fed	Drought	4.48595e-10	****
Phaeozem	Fusobacteriota	Planctomycetota	Rainfall-fed	Drought	3.75627e-10	****
Phaeozem	Gemmatimonadota	Planctomycetota	Rainfall-fed	Drought	7.2835e-07	****
Phaeozem	Hydrogenedentota	Planctomycetota	Rainfall-fed	Drought	3.88718e-10	****
Phaeozem	Krumholzibacteriota	Planctomycetota	Rainfall-fed	Drought	5.2569e-10	****
Phaeozem	Latescibacterota	Planctomycetota	Rainfall-fed	Drought	3.75607e-10	****
Phaeozem	Margulisbacteria	Planctomycetota	Rainfall-fed	Drought	3.7577e-10	****
Phaeozem	Methylomirabilota	Planctomycetota	Rainfall-fed	Drought	4.45213e-08	****
Phaeozem	Myxococcota	Planctomycetota	Rainfall-fed	Drought	5.66458e-08	****
Phaeozem	Nitrospirota	Planctomycetota	Rainfall-fed	Drought	4.21537e-09	****
Phaeozem	Omnitrophota	Planctomycetota	Rainfall-fed	Drought	4.18081e-10	****
Phaeozem	Ca. Patescibacteria	Planctomycetota	Rainfall-fed	Drought	5.18533e-10	****
Phaeozem	Spirochaetota	Planctomycetota	Rainfall-fed	Drought	3.76746e-10	****
Phaeozem	Sumerlaeota	Planctomycetota	Rainfall-fed	Drought	3.97541e-10	****
Phaeozem	Tectomicrobia	Planctomycetota	Rainfall-fed	Drought	3.78489e-10	****
Phaeozem	Thermoproteota	Planctomycetota	Rainfall-fed	Drought	3.7589e-10	****
Phaeozem	UBA10199	Planctomycetota	Rainfall-fed	Drought	3.7624e-10	****
Phaeozem	Unclassified d__Bacteria	Planctomycetota	Rainfall-fed	Drought	0.00212119	**
Phaeozem	Verrucomicrobiota	Planctomycetota	Rainfall-fed	Drought	1.85409e-06	****
Phaeozem	Zixibacteria	Planctomycetota	Rainfall-fed	Drought	3.7583e-10	****
Luvisol	Spirochaetota	Pseudomonadota	Drought	Drought	3.04324e-08	****
Luvisol	Sumerlaeota	Pseudomonadota	Drought	Drought	3.44032e-08	****
Luvisol	Tectomicrobia	Pseudomonadota	Drought	Drought	2.88142e-08	****
Luvisol	Thermoproteota	Pseudomonadota	Drought	Drought	2.85599e-08	****
Luvisol	UBA10199	Pseudomonadota	Drought	Drought	2.85797e-08	****
Luvisol	Unclassified Unassigned	Pseudomonadota	Drought	Drought	4.44046e-06	****
Luvisol	Verrucomicrobiota	Pseudomonadota	Drought	Drought	5.31318e-06	****
Luvisol	Zixibacteria	Pseudomonadota	Drought	Drought	2.96295e-08	****
Luvisol	Armatimonadota	Pseudomonadota	Rainfall-fed	Drought	8.8812e-08	****
Luvisol	Bdellovibrionota	Pseudomonadota	Rainfall-fed	Drought	6.30264e-08	****
Luvisol	Candidatus Hinthialibacterota	Pseudomonadota	Rainfall-fed	Drought	2.85599e-08	****
Luvisol	Chlamydiota	Pseudomonadota	Rainfall-fed	Drought	2.85599e-08	****
Luvisol	Chloroflexota	Pseudomonadota	Rainfall-fed	Drought	0.000242188	***
Luvisol	Cyanobacteria	Pseudomonadota	Rainfall-fed	Drought	1.10275e-07	****
Luvisol	Deferribacterota	Pseudomonadota	Rainfall-fed	Drought	2.85599e-08	****
Luvisol	Deinococcota	Pseudomonadota	Rainfall-fed	Drought	2.92452e-08	****
Luvisol	Ca. Dependentiae	Pseudomonadota	Rainfall-fed	Drought	3.50259e-08	****
Luvisol	Desantisbacteria	Pseudomonadota	Rainfall-fed	Drought	2.85599e-08	****
Luvisol	Desulfobacterota	Pseudomonadota	Rainfall-fed	Drought	4.14031e-06	****
Luvisol	Ca. Dormibacteria	Pseudomonadota	Rainfall-fed	Drought	4.38046e-08	****
Luvisol	Eisenbacteria	Pseudomonadota	Rainfall-fed	Drought	5.59996e-06	****
Luvisol	Elusimicrobiota	Pseudomonadota	Rainfall-fed	Drought	5.82116e-08	****
Luvisol	Eremiobacterota	Pseudomonadota	Rainfall-fed	Drought	2.88942e-08	****
Luvisol	FCPU426	Pseudomonadota	Rainfall-fed	Drought	2.88757e-08	****
Luvisol	Fibrobacterota	Pseudomonadota	Rainfall-fed	Drought	3.67411e-08	****
Luvisol	Fusobacteriota	Pseudomonadota	Rainfall-fed	Drought	2.85851e-08	****
Luvisol	Gemmatimonadota	Pseudomonadota	Rainfall-fed	Drought	9.7321e-05	****
Luvisol	Hydrogenedentota	Pseudomonadota	Rainfall-fed	Drought	3.05455e-08	****
Luvisol	Krumholzibacteriota	Pseudomonadota	Rainfall-fed	Drought	6.98537e-08	****
Luvisol	Latescibacterota	Pseudomonadota	Rainfall-fed	Drought	2.87317e-08	****
Luvisol	Margulisbacteria	Pseudomonadota	Rainfall-fed	Drought	2.85599e-08	****
Luvisol	Methylomirabilota	Pseudomonadota	Rainfall-fed	Drought	7.84476e-06	****
Luvisol	Myxococcota	Pseudomonadota	Rainfall-fed	Drought	2.68381e-05	****
Luvisol	Nitrospirota	Pseudomonadota	Rainfall-fed	Drought	1.37107e-06	****
Luvisol	Omnitrophota	Pseudomonadota	Rainfall-fed	Drought	4.36457e-08	****
Luvisol	Ca. Patescibacteria	Pseudomonadota	Rainfall-fed	Drought	1.9052e-07	****
Luvisol	Spirochaetota	Pseudomonadota	Rainfall-fed	Drought	2.92151e-08	****
Luvisol	Sumerlaeota	Pseudomonadota	Rainfall-fed	Drought	3.36732e-08	****
Luvisol	Tectomicrobia	Pseudomonadota	Rainfall-fed	Drought	2.88033e-08	****
Luvisol	Thermoproteota	Pseudomonadota	Rainfall-fed	Drought	2.85602e-08	****
Luvisol	UBA10199	Pseudomonadota	Rainfall-fed	Drought	2.86333e-08	****
Luvisol	Unclassified Unassigned	Pseudomonadota	Rainfall-fed	Drought	2.71294e-06	****
Luvisol	Verrucomicrobiota	Pseudomonadota	Rainfall-fed	Drought	5.2777e-06	****
Luvisol	Zixibacteria	Pseudomonadota	Rainfall-fed	Drought	3.03535e-08	****
Podzol	Spirochaetota	Pseudomonadota	Drought	Drought	0.00294704	**
Podzol	Sumerlaeota	Pseudomonadota	Drought	Drought	0.00319891	**
Podzol	Tectomicrobia	Pseudomonadota	Drought	Drought	0.00277915	**
Podzol	Thermoproteota	Pseudomonadota	Drought	Drought	0.00279321	**
Podzol	UBA10199	Pseudomonadota	Drought	Drought	0.00277915	**
Podzol	Zixibacteria	Pseudomonadota	Drought	Drought	0.00280418	**
Podzol	Armatimonadota	Pseudomonadota	Rainfall-fed	Drought	0.00408026	**
Podzol	Bdellovibrionota	Pseudomonadota	Rainfall-fed	Drought	0.00421121	**
Podzol	Candidatus Hinthialibacterota	Pseudomonadota	Rainfall-fed	Drought	0.00277915	**
Podzol	Chlamydiota	Pseudomonadota	Rainfall-fed	Drought	0.00278044	**
Podzol	Chloroflexota	Pseudomonadota	Rainfall-fed	Drought	0.0274404	*
Podzol	Cyanobacteria	Pseudomonadota	Rainfall-fed	Drought	0.00357601	**
Podzol	Deferribacterota	Pseudomonadota	Rainfall-fed	Drought	0.00277986	**
Podzol	Deinococcota	Pseudomonadota	Rainfall-fed	Drought	0.00287466	**
Podzol	Ca. Dependentiae	Pseudomonadota	Rainfall-fed	Drought	0.00317962	**
Podzol	Desantisbacteria	Pseudomonadota	Rainfall-fed	Drought	0.00277915	**
Podzol	Desulfobacterota	Pseudomonadota	Rainfall-fed	Drought	0.00686175	**
Podzol	Ca. Dormibacteria	Pseudomonadota	Rainfall-fed	Drought	0.0146958	*
Podzol	Eisenbacteria	Pseudomonadota	Rainfall-fed	Drought	0.00516478	**
Podzol	Elusimicrobiota	Pseudomonadota	Rainfall-fed	Drought	0.00398642	**
Podzol	Eremiobacterota	Pseudomonadota	Rainfall-fed	Drought	0.00287239	**
Podzol	FCPU426	Pseudomonadota	Rainfall-fed	Drought	0.00279842	**
Podzol	Fibrobacterota	Pseudomonadota	Rainfall-fed	Drought	0.00311682	**
Podzol	Fusobacteriota	Pseudomonadota	Rainfall-fed	Drought	0.00278015	**
Podzol	Hydrogenedentota	Pseudomonadota	Rainfall-fed	Drought	0.00282536	**
Podzol	Krumholzibacteriota	Pseudomonadota	Rainfall-fed	Drought	0.00326629	**
Podzol	Latescibacterota	Pseudomonadota	Rainfall-fed	Drought	0.00278198	**
Podzol	Margulisbacteria	Pseudomonadota	Rainfall-fed	Drought	0.00278013	**
Podzol	Methylomirabilota	Pseudomonadota	Rainfall-fed	Drought	0.00986571	**
Podzol	Myxococcota	Pseudomonadota	Rainfall-fed	Drought	0.0204467	*
Podzol	Nitrospirota	Pseudomonadota	Rainfall-fed	Drought	0.00617078	**
Podzol	Omnitrophota	Pseudomonadota	Rainfall-fed	Drought	0.00342823	**
Podzol	Ca. Patescibacteria	Pseudomonadota	Rainfall-fed	Drought	0.013903	*
Podzol	Spirochaetota	Pseudomonadota	Rainfall-fed	Drought	0.0028517	**
Podzol	Sumerlaeota	Pseudomonadota	Rainfall-fed	Drought	0.0029733	**
Podzol	Tectomicrobia	Pseudomonadota	Rainfall-fed	Drought	0.00277915	**
Podzol	Thermoproteota	Pseudomonadota	Rainfall-fed	Drought	0.0027846	**
Podzol	UBA10199	Pseudomonadota	Rainfall-fed	Drought	0.00278242	**
Podzol	Zixibacteria	Pseudomonadota	Rainfall-fed	Drought	0.00279275	**
Phaeozem	Spirochaetota	Pseudomonadota	Drought	Drought	8.96845e-08	****
Phaeozem	Sumerlaeota	Pseudomonadota	Drought	Drought	9.37534e-08	****
Phaeozem	Tectomicrobia	Pseudomonadota	Drought	Drought	8.86978e-08	****
Phaeozem	Thermoproteota	Pseudomonadota	Drought	Drought	8.87417e-08	****
Phaeozem	UBA10199	Pseudomonadota	Drought	Drought	8.93602e-08	****
Phaeozem	Verrucomicrobiota	Pseudomonadota	Drought	Drought	0.000265986	***
Phaeozem	Zixibacteria	Pseudomonadota	Drought	Drought	8.86978e-08	****
Phaeozem	Armatimonadota	Pseudomonadota	Rainfall-fed	Drought	1.16223e-07	****
Phaeozem	Bacillota	Pseudomonadota	Rainfall-fed	Drought	0.00117162	**
Phaeozem	Bacteroidota	Pseudomonadota	Rainfall-fed	Drought	0.000361227	***
Phaeozem	Bdellovibrionota	Pseudomonadota	Rainfall-fed	Drought	1.2545e-07	****
Phaeozem	Candidatus Hinthialibacterota	Pseudomonadota	Rainfall-fed	Drought	8.86978e-08	****
Phaeozem	Chlamydiota	Pseudomonadota	Rainfall-fed	Drought	8.86978e-08	****
Phaeozem	Chloroflexota	Pseudomonadota	Rainfall-fed	Drought	7.89589e-06	****
Phaeozem	Cyanobacteria	Pseudomonadota	Rainfall-fed	Drought	1.54486e-07	****
Phaeozem	Deferribacterota	Pseudomonadota	Rainfall-fed	Drought	8.86978e-08	****
Phaeozem	Deinococcota	Pseudomonadota	Rainfall-fed	Drought	8.87059e-08	****
Phaeozem	Ca. Dependentiae	Pseudomonadota	Rainfall-fed	Drought	9.02793e-08	****
Phaeozem	Desantisbacteria	Pseudomonadota	Rainfall-fed	Drought	8.86978e-08	****
Phaeozem	Desulfobacterota	Pseudomonadota	Rainfall-fed	Drought	2.50707e-06	****
Phaeozem	Ca. Dormibacteria	Pseudomonadota	Rainfall-fed	Drought	1.08509e-07	****
Phaeozem	Eisenbacteria	Pseudomonadota	Rainfall-fed	Drought	2.80385e-07	****
Phaeozem	Elusimicrobiota	Pseudomonadota	Rainfall-fed	Drought	1.04654e-07	****
Phaeozem	Eremiobacterota	Pseudomonadota	Rainfall-fed	Drought	8.90511e-08	****
Phaeozem	FCPU426	Pseudomonadota	Rainfall-fed	Drought	8.88268e-08	****
Phaeozem	Fibrobacterota	Pseudomonadota	Rainfall-fed	Drought	1.07117e-07	****
Phaeozem	Fusobacteriota	Pseudomonadota	Rainfall-fed	Drought	8.87694e-08	****
Phaeozem	Gemmatimonadota	Pseudomonadota	Rainfall-fed	Drought	9.08067e-05	****
Phaeozem	Hydrogenedentota	Pseudomonadota	Rainfall-fed	Drought	9.20887e-08	****
Phaeozem	Krumholzibacteriota	Pseudomonadota	Rainfall-fed	Drought	1.26219e-07	****
Phaeozem	Latescibacterota	Pseudomonadota	Rainfall-fed	Drought	8.8764e-08	****
Phaeozem	Margulisbacteria	Pseudomonadota	Rainfall-fed	Drought	8.8806e-08	****
Phaeozem	Methylomirabilota	Pseudomonadota	Rainfall-fed	Drought	7.62132e-06	****
Phaeozem	Myxococcota	Pseudomonadota	Rainfall-fed	Drought	9.45064e-06	****
Phaeozem	Nitrospirota	Pseudomonadota	Rainfall-fed	Drought	9.09742e-07	****
Phaeozem	Omnitrophota	Pseudomonadota	Rainfall-fed	Drought	9.94933e-08	****
Phaeozem	Ca. Patescibacteria	Pseudomonadota	Rainfall-fed	Drought	1.2447e-07	****
Phaeozem	Spirochaetota	Pseudomonadota	Rainfall-fed	Drought	8.90555e-08	****
Phaeozem	Sumerlaeota	Pseudomonadota	Rainfall-fed	Drought	9.43194e-08	****
Phaeozem	Tectomicrobia	Pseudomonadota	Rainfall-fed	Drought	8.94952e-08	****
Phaeozem	Thermoproteota	Pseudomonadota	Rainfall-fed	Drought	8.88369e-08	****
Phaeozem	UBA10199	Pseudomonadota	Rainfall-fed	Drought	8.89257e-08	****
Phaeozem	Verrucomicrobiota	Pseudomonadota	Rainfall-fed	Drought	0.000205794	***
Phaeozem	Zixibacteria	Pseudomonadota	Rainfall-fed	Drought	8.88216e-08	****
Luvisol	Acidobacteriota	Spirochaetota	Rainfall-fed	Drought	9.98193e-08	****
Luvisol	Actinomycetota	Spirochaetota	Rainfall-fed	Drought	0.00135496	**
Luvisol	Planctomycetota	Spirochaetota	Rainfall-fed	Drought	6.24759e-11	****
Luvisol	Pseudomonadota	Spirochaetota	Rainfall-fed	Drought	7.09362e-08	****
Phaeozem	Acidobacteriota	Spirochaetota	Rainfall-fed	Drought	0.0208446	*
Phaeozem	Actinomycetota	Spirochaetota	Rainfall-fed	Drought	3.26946e-05	****
Phaeozem	Planctomycetota	Spirochaetota	Rainfall-fed	Drought	4.33915e-08	****
Phaeozem	Pseudomonadota	Spirochaetota	Rainfall-fed	Drought	4.91773e-05	****
Luvisol	Acidobacteriota	Sumerlaeota	Rainfall-fed	Drought	1.12549e-07	****
Luvisol	Actinomycetota	Sumerlaeota	Rainfall-fed	Drought	0.00148379	**
Luvisol	Planctomycetota	Sumerlaeota	Rainfall-fed	Drought	6.29634e-11	****
Luvisol	Pseudomonadota	Sumerlaeota	Rainfall-fed	Drought	8.00448e-08	****
Phaeozem	Acidobacteriota	Sumerlaeota	Rainfall-fed	Drought	0.0214378	*
Phaeozem	Actinomycetota	Sumerlaeota	Rainfall-fed	Drought	3.39801e-05	****
Phaeozem	Planctomycetota	Sumerlaeota	Rainfall-fed	Drought	4.53871e-08	****
Phaeozem	Pseudomonadota	Sumerlaeota	Rainfall-fed	Drought	5.10864e-05	****
Luvisol	Acidobacteriota	Tectomicrobia	Rainfall-fed	Drought	9.46208e-08	****
Luvisol	Actinomycetota	Tectomicrobia	Rainfall-fed	Drought	0.00130114	**
Luvisol	Planctomycetota	Tectomicrobia	Rainfall-fed	Drought	6.22664e-11	****
Luvisol	Pseudomonadota	Tectomicrobia	Rainfall-fed	Drought	6.72186e-08	****
Phaeozem	Acidobacteriota	Tectomicrobia	Rainfall-fed	Drought	0.0206992	*
Phaeozem	Actinomycetota	Tectomicrobia	Rainfall-fed	Drought	3.23817e-05	****
Phaeozem	Planctomycetota	Tectomicrobia	Rainfall-fed	Drought	4.29078e-08	****
Phaeozem	Pseudomonadota	Tectomicrobia	Rainfall-fed	Drought	4.87125e-05	****
Luvisol	Acidobacteriota	Thermoproteota	Rainfall-fed	Drought	9.3803e-08	****
Luvisol	Actinomycetota	Thermoproteota	Rainfall-fed	Drought	0.0012926	**
Luvisol	Planctomycetota	Thermoproteota	Rainfall-fed	Drought	6.22554e-11	****
Luvisol	Pseudomonadota	Thermoproteota	Rainfall-fed	Drought	6.6634e-08	****
Phaeozem	Acidobacteriota	Thermoproteota	Rainfall-fed	Drought	0.0207057	*
Phaeozem	Actinomycetota	Thermoproteota	Rainfall-fed	Drought	3.23957e-05	****
Phaeozem	Planctomycetota	Thermoproteota	Rainfall-fed	Drought	4.29293e-08	****
Phaeozem	Pseudomonadota	Thermoproteota	Rainfall-fed	Drought	4.87332e-05	****
Luvisol	Acidobacteriota	UBA10199	Rainfall-fed	Drought	9.38667e-08	****
Luvisol	Actinomycetota	UBA10199	Rainfall-fed	Drought	0.00129327	**
Luvisol	Planctomycetota	UBA10199	Rainfall-fed	Drought	6.22535e-11	****
Luvisol	Pseudomonadota	UBA10199	Rainfall-fed	Drought	6.66795e-08	****
Phaeozem	Acidobacteriota	UBA10199	Rainfall-fed	Drought	0.0207969	*
Phaeozem	Actinomycetota	UBA10199	Rainfall-fed	Drought	3.25919e-05	****
Phaeozem	Planctomycetota	UBA10199	Rainfall-fed	Drought	4.32325e-08	****
Phaeozem	Pseudomonadota	UBA10199	Rainfall-fed	Drought	4.90247e-05	****
Luvisol	Planctomycetota	Unclassified d__Bacteria	Rainfall-fed	Drought	0.046993	*
Luvisol	Acidobacteriota	Unclassified Unassigned	Rainfall-fed	Drought	1.28942e-05	****
Luvisol	Actinomycetota	Unclassified Unassigned	Rainfall-fed	Drought	0.0437705	*
Luvisol	Planctomycetota	Unclassified Unassigned	Rainfall-fed	Drought	1.05811e-09	****
Luvisol	Pseudomonadota	Unclassified Unassigned	Rainfall-fed	Drought	9.49663e-06	****
Luvisol	Acidobacteriota	Verrucomicrobiota	Rainfall-fed	Drought	1.53519e-05	****
Luvisol	Actinomycetota	Verrucomicrobiota	Rainfall-fed	Drought	0.0490593	*
Luvisol	Planctomycetota	Verrucomicrobiota	Rainfall-fed	Drought	1.29391e-09	****
Luvisol	Pseudomonadota	Verrucomicrobiota	Rainfall-fed	Drought	1.13232e-05	****
Phaeozem	Actinomycetota	Verrucomicrobiota	Rainfall-fed	Drought	0.0251854	*
Phaeozem	Planctomycetota	Verrucomicrobiota	Rainfall-fed	Drought	0.000147336	***
Phaeozem	Pseudomonadota	Verrucomicrobiota	Rainfall-fed	Drought	0.0336458	*
Luvisol	Acidobacteriota	Zixibacteria	Rainfall-fed	Drought	9.72405e-08	****
Luvisol	Actinomycetota	Zixibacteria	Rainfall-fed	Drought	0.00132836	**
Luvisol	Planctomycetota	Zixibacteria	Rainfall-fed	Drought	6.23704e-11	****
Luvisol	Pseudomonadota	Zixibacteria	Rainfall-fed	Drought	6.90919e-08	****
Phaeozem	Acidobacteriota	Zixibacteria	Rainfall-fed	Drought	0.0206992	*
Phaeozem	Actinomycetota	Zixibacteria	Rainfall-fed	Drought	3.23817e-05	****
Phaeozem	Planctomycetota	Zixibacteria	Rainfall-fed	Drought	4.29078e-08	****
Phaeozem	Pseudomonadota	Zixibacteria	Rainfall-fed	Drought	4.87125e-05	****
Luvisol	Armatimonadota	Acidobacteriota	Rainfall-fed	Rainfall-fed	2.84497e-07	****
Luvisol	Bdellovibrionota	Acidobacteriota	Rainfall-fed	Rainfall-fed	2.03469e-07	****
Luvisol	Candidatus Hinthialibacterota	Acidobacteriota	Rainfall-fed	Rainfall-fed	9.3803e-08	****
Luvisol	Chlamydiota	Acidobacteriota	Rainfall-fed	Rainfall-fed	9.3803e-08	****
Luvisol	Chloroflexota	Acidobacteriota	Rainfall-fed	Rainfall-fed	0.000619909	***
Luvisol	Cyanobacteria	Acidobacteriota	Rainfall-fed	Rainfall-fed	3.51498e-07	****
Luvisol	Deferribacterota	Acidobacteriota	Rainfall-fed	Rainfall-fed	9.3803e-08	****
Luvisol	Deinococcota	Acidobacteriota	Rainfall-fed	Rainfall-fed	9.6006e-08	****
Luvisol	Ca. Dependentiae	Acidobacteriota	Rainfall-fed	Rainfall-fed	1.14542e-07	****
Luvisol	Desantisbacteria	Acidobacteriota	Rainfall-fed	Rainfall-fed	9.3803e-08	****
Luvisol	Desulfobacterota	Acidobacteriota	Rainfall-fed	Rainfall-fed	1.20458e-05	****
Luvisol	Ca. Dormibacteria	Acidobacteriota	Rainfall-fed	Rainfall-fed	1.42558e-07	****
Luvisol	Eisenbacteria	Acidobacteriota	Rainfall-fed	Rainfall-fed	1.61568e-05	****
Luvisol	Elusimicrobiota	Acidobacteriota	Rainfall-fed	Rainfall-fed	1.88259e-07	****
Luvisol	Eremiobacterota	Acidobacteriota	Rainfall-fed	Rainfall-fed	9.48779e-08	****
Luvisol	FCPU426	Acidobacteriota	Rainfall-fed	Rainfall-fed	9.48184e-08	****
Luvisol	Fibrobacterota	Acidobacteriota	Rainfall-fed	Rainfall-fed	1.20028e-07	****
Luvisol	Fusobacteriota	Acidobacteriota	Rainfall-fed	Rainfall-fed	9.38842e-08	****
Luvisol	Gemmatimonadota	Acidobacteriota	Rainfall-fed	Rainfall-fed	0.000257255	***
Luvisol	Hydrogenedentota	Acidobacteriota	Rainfall-fed	Rainfall-fed	1.00182e-07	****
Luvisol	Krumholzibacteriota	Acidobacteriota	Rainfall-fed	Rainfall-fed	2.24989e-07	****
Luvisol	Latescibacterota	Acidobacteriota	Rainfall-fed	Rainfall-fed	9.43555e-08	****
Luvisol	Margulisbacteria	Acidobacteriota	Rainfall-fed	Rainfall-fed	9.3803e-08	****
Luvisol	Methylomirabilota	Acidobacteriota	Rainfall-fed	Rainfall-fed	2.24192e-05	****
Luvisol	Myxococcota	Acidobacteriota	Rainfall-fed	Rainfall-fed	7.39575e-05	****
Luvisol	Nitrospirota	Acidobacteriota	Rainfall-fed	Rainfall-fed	4.10844e-06	****
Luvisol	Omnitrophota	Acidobacteriota	Rainfall-fed	Rainfall-fed	1.42052e-07	****
Luvisol	Ca. Patescibacteria	Acidobacteriota	Rainfall-fed	Rainfall-fed	5.99553e-07	****
Luvisol	Spirochaetota	Acidobacteriota	Rainfall-fed	Rainfall-fed	9.59093e-08	****
Luvisol	Sumerlaeota	Acidobacteriota	Rainfall-fed	Rainfall-fed	1.10211e-07	****
Luvisol	Tectomicrobia	Acidobacteriota	Rainfall-fed	Rainfall-fed	9.45855e-08	****
Luvisol	Thermoproteota	Acidobacteriota	Rainfall-fed	Rainfall-fed	9.3804e-08	****
Luvisol	UBA10199	Acidobacteriota	Rainfall-fed	Rainfall-fed	9.40391e-08	****
Luvisol	Unclassified Unassigned	Acidobacteriota	Rainfall-fed	Rainfall-fed	7.98419e-06	****
Luvisol	Verrucomicrobiota	Acidobacteriota	Rainfall-fed	Rainfall-fed	1.52522e-05	****
Luvisol	Zixibacteria	Acidobacteriota	Rainfall-fed	Rainfall-fed	9.95658e-08	****
Phaeozem	Armatimonadota	Acidobacteriota	Rainfall-fed	Rainfall-fed	0.0245407	*
Phaeozem	Bdellovibrionota	Acidobacteriota	Rainfall-fed	Rainfall-fed	0.0257419	*
Phaeozem	Candidatus Hinthialibacterota	Acidobacteriota	Rainfall-fed	Rainfall-fed	0.0206992	*
Phaeozem	Chlamydiota	Acidobacteriota	Rainfall-fed	Rainfall-fed	0.0206992	*
Phaeozem	Cyanobacteria	Acidobacteriota	Rainfall-fed	Rainfall-fed	0.0293	*
Phaeozem	Deferribacterota	Acidobacteriota	Rainfall-fed	Rainfall-fed	0.0206992	*
Phaeozem	Deinococcota	Acidobacteriota	Rainfall-fed	Rainfall-fed	0.0207004	*
Phaeozem	Ca. Dependentiae	Acidobacteriota	Rainfall-fed	Rainfall-fed	0.020932	*
Phaeozem	Desantisbacteria	Acidobacteriota	Rainfall-fed	Rainfall-fed	0.0206992	*
Phaeozem	Ca. Dormibacteria	Acidobacteriota	Rainfall-fed	Rainfall-fed	0.0235058	*
Phaeozem	Eisenbacteria	Acidobacteriota	Rainfall-fed	Rainfall-fed	0.0421697	*
Phaeozem	Elusimicrobiota	Acidobacteriota	Rainfall-fed	Rainfall-fed	0.0229772	*
Phaeozem	Eremiobacterota	Acidobacteriota	Rainfall-fed	Rainfall-fed	0.0207513	*
Phaeozem	FCPU426	Acidobacteriota	Rainfall-fed	Rainfall-fed	0.0207182	*
Phaeozem	Fibrobacterota	Acidobacteriota	Rainfall-fed	Rainfall-fed	0.0233159	*
Phaeozem	Fusobacteriota	Acidobacteriota	Rainfall-fed	Rainfall-fed	0.0207097	*
Phaeozem	Hydrogenedentota	Acidobacteriota	Rainfall-fed	Rainfall-fed	0.0211964	*
Phaeozem	Krumholzibacteriota	Acidobacteriota	Rainfall-fed	Rainfall-fed	0.0258404	*
Phaeozem	Latescibacterota	Acidobacteriota	Rainfall-fed	Rainfall-fed	0.0207089	*
Phaeozem	Margulisbacteria	Acidobacteriota	Rainfall-fed	Rainfall-fed	0.0207152	*
Phaeozem	Omnitrophota	Acidobacteriota	Rainfall-fed	Rainfall-fed	0.022257	*
Phaeozem	Ca. Patescibacteria	Acidobacteriota	Rainfall-fed	Rainfall-fed	0.0256161	*
Phaeozem	Spirochaetota	Acidobacteriota	Rainfall-fed	Rainfall-fed	0.020752	*
Phaeozem	Sumerlaeota	Acidobacteriota	Rainfall-fed	Rainfall-fed	0.0215195	*
Phaeozem	Tectomicrobia	Acidobacteriota	Rainfall-fed	Rainfall-fed	0.0208168	*
Phaeozem	Thermoproteota	Acidobacteriota	Rainfall-fed	Rainfall-fed	0.0207197	*
Phaeozem	UBA10199	Acidobacteriota	Rainfall-fed	Rainfall-fed	0.0207328	*
Phaeozem	Zixibacteria	Acidobacteriota	Rainfall-fed	Rainfall-fed	0.0207175	*
Luvisol	Armatimonadota	Actinomycetota	Rainfall-fed	Rainfall-fed	0.00297301	**
Luvisol	Bdellovibrionota	Actinomycetota	Rainfall-fed	Rainfall-fed	0.00231587	**
Luvisol	Candidatus Hinthialibacterota	Actinomycetota	Rainfall-fed	Rainfall-fed	0.0012926	**
Luvisol	Chlamydiota	Actinomycetota	Rainfall-fed	Rainfall-fed	0.0012926	**
Luvisol	Cyanobacteria	Actinomycetota	Rainfall-fed	Rainfall-fed	0.0034774	**
Luvisol	Deferribacterota	Actinomycetota	Rainfall-fed	Rainfall-fed	0.0012926	**
Luvisol	Deinococcota	Actinomycetota	Rainfall-fed	Rainfall-fed	0.00131556	**
Luvisol	Ca. Dependentiae	Actinomycetota	Rainfall-fed	Rainfall-fed	0.0015036	**
Luvisol	Desantisbacteria	Actinomycetota	Rainfall-fed	Rainfall-fed	0.0012926	**
Luvisol	Desulfobacterota	Actinomycetota	Rainfall-fed	Rainfall-fed	0.0418539	*
Luvisol	Ca. Dormibacteria	Actinomycetota	Rainfall-fed	Rainfall-fed	0.00177338	**
Luvisol	Elusimicrobiota	Actinomycetota	Rainfall-fed	Rainfall-fed	0.00218508	**
Luvisol	Eremiobacterota	Actinomycetota	Rainfall-fed	Rainfall-fed	0.00130382	**
Luvisol	FCPU426	Actinomycetota	Rainfall-fed	Rainfall-fed	0.0013032	**
Luvisol	Fibrobacterota	Actinomycetota	Rainfall-fed	Rainfall-fed	0.00155769	**
Luvisol	Fusobacteriota	Actinomycetota	Rainfall-fed	Rainfall-fed	0.00129345	**
Luvisol	Hydrogenedentota	Actinomycetota	Rainfall-fed	Rainfall-fed	0.00135869	**
Luvisol	Krumholzibacteriota	Actinomycetota	Rainfall-fed	Rainfall-fed	0.00249647	**
Luvisol	Latescibacterota	Actinomycetota	Rainfall-fed	Rainfall-fed	0.00129837	**
Luvisol	Margulisbacteria	Actinomycetota	Rainfall-fed	Rainfall-fed	0.0012926	**
Luvisol	Nitrospirota	Actinomycetota	Rainfall-fed	Rainfall-fed	0.0202479	*
Luvisol	Omnitrophota	Actinomycetota	Rainfall-fed	Rainfall-fed	0.00176864	**
Luvisol	Ca. Patescibacteria	Actinomycetota	Rainfall-fed	Rainfall-fed	0.00514875	**
Luvisol	Spirochaetota	Actinomycetota	Rainfall-fed	Rainfall-fed	0.00131455	**
Luvisol	Sumerlaeota	Actinomycetota	Rainfall-fed	Rainfall-fed	0.00146043	**
Luvisol	Tectomicrobia	Actinomycetota	Rainfall-fed	Rainfall-fed	0.00130077	**
Luvisol	Thermoproteota	Actinomycetota	Rainfall-fed	Rainfall-fed	0.00129261	**
Luvisol	UBA10199	Actinomycetota	Rainfall-fed	Rainfall-fed	0.00129507	**
Luvisol	Unclassified Unassigned	Actinomycetota	Rainfall-fed	Rainfall-fed	0.0318338	*
Luvisol	Verrucomicrobiota	Actinomycetota	Rainfall-fed	Rainfall-fed	0.0488516	*
Luvisol	Zixibacteria	Actinomycetota	Rainfall-fed	Rainfall-fed	0.00135236	**
Phaeozem	Armatimonadota	Actinomycetota	Rainfall-fed	Rainfall-fed	4.09491e-05	****
Phaeozem	Bacteroidota	Actinomycetota	Rainfall-fed	Rainfall-fed	0.0318114	*
Phaeozem	Bdellovibrionota	Actinomycetota	Rainfall-fed	Rainfall-fed	4.37546e-05	****
Phaeozem	Candidatus Hinthialibacterota	Actinomycetota	Rainfall-fed	Rainfall-fed	3.23817e-05	****
Phaeozem	Chlamydiota	Actinomycetota	Rainfall-fed	Rainfall-fed	3.23817e-05	****
Phaeozem	Chloroflexota	Actinomycetota	Rainfall-fed	Rainfall-fed	0.00148889	**
Phaeozem	Cyanobacteria	Actinomycetota	Rainfall-fed	Rainfall-fed	5.24053e-05	****
Phaeozem	Deferribacterota	Actinomycetota	Rainfall-fed	Rainfall-fed	3.23817e-05	****
Phaeozem	Deinococcota	Actinomycetota	Rainfall-fed	Rainfall-fed	3.23843e-05	****
Phaeozem	Ca. Dependentiae	Actinomycetota	Rainfall-fed	Rainfall-fed	3.2883e-05	****
Phaeozem	Desantisbacteria	Actinomycetota	Rainfall-fed	Rainfall-fed	3.23817e-05	****
Phaeozem	Desulfobacterota	Actinomycetota	Rainfall-fed	Rainfall-fed	0.000569099	***
Phaeozem	Ca. Dormibacteria	Actinomycetota	Rainfall-fed	Rainfall-fed	3.85797e-05	****
Phaeozem	Eisenbacteria	Actinomycetota	Rainfall-fed	Rainfall-fed	8.77046e-05	****
Phaeozem	Elusimicrobiota	Actinomycetota	Rainfall-fed	Rainfall-fed	3.73868e-05	****
Phaeozem	Eremiobacterota	Actinomycetota	Rainfall-fed	Rainfall-fed	3.24938e-05	****
Phaeozem	FCPU426	Actinomycetota	Rainfall-fed	Rainfall-fed	3.24227e-05	****
Phaeozem	Fibrobacterota	Actinomycetota	Rainfall-fed	Rainfall-fed	3.81497e-05	****
Phaeozem	Fusobacteriota	Actinomycetota	Rainfall-fed	Rainfall-fed	3.24044e-05	****
Phaeozem	Gemmatimonadota	Actinomycetota	Rainfall-fed	Rainfall-fed	0.0108801	*
Phaeozem	Hydrogenedentota	Actinomycetota	Rainfall-fed	Rainfall-fed	3.34551e-05	****
Phaeozem	Krumholzibacteriota	Actinomycetota	Rainfall-fed	Rainfall-fed	4.39873e-05	****
Phaeozem	Latescibacterota	Actinomycetota	Rainfall-fed	Rainfall-fed	3.24027e-05	****
Phaeozem	Margulisbacteria	Actinomycetota	Rainfall-fed	Rainfall-fed	3.24161e-05	****
Phaeozem	Methylomirabilota	Actinomycetota	Rainfall-fed	Rainfall-fed	0.00144568	**
Phaeozem	Myxococcota	Actinomycetota	Rainfall-fed	Rainfall-fed	0.00172868	**
Phaeozem	Nitrospirota	Actinomycetota	Rainfall-fed	Rainfall-fed	0.000240694	***
Phaeozem	Omnitrophota	Actinomycetota	Rainfall-fed	Rainfall-fed	3.57804e-05	****
Phaeozem	Ca. Patescibacteria	Actinomycetota	Rainfall-fed	Rainfall-fed	4.3458e-05	****
Phaeozem	Spirochaetota	Actinomycetota	Rainfall-fed	Rainfall-fed	3.24952e-05	****
Phaeozem	Sumerlaeota	Actinomycetota	Rainfall-fed	Rainfall-fed	3.41583e-05	****
Phaeozem	Tectomicrobia	Actinomycetota	Rainfall-fed	Rainfall-fed	3.26347e-05	****
Phaeozem	Thermoproteota	Actinomycetota	Rainfall-fed	Rainfall-fed	3.24259e-05	****
Phaeozem	UBA10199	Actinomycetota	Rainfall-fed	Rainfall-fed	3.24541e-05	****
Phaeozem	Verrucomicrobiota	Actinomycetota	Rainfall-fed	Rainfall-fed	0.0206655	*
Phaeozem	Zixibacteria	Actinomycetota	Rainfall-fed	Rainfall-fed	3.2421e-05	****
Luvisol	Planctomycetota	Armatimonadota	Rainfall-fed	Rainfall-fed	7.00767e-11	****
Luvisol	Pseudomonadota	Armatimonadota	Rainfall-fed	Rainfall-fed	2.03595e-07	****
Phaeozem	Planctomycetota	Armatimonadota	Rainfall-fed	Rainfall-fed	5.6429e-08	****
Phaeozem	Pseudomonadota	Armatimonadota	Rainfall-fed	Rainfall-fed	6.14204e-05	****
Phaeozem	Planctomycetota	Bacillota	Rainfall-fed	Rainfall-fed	0.000671951	***
Luvisol	Planctomycetota	Bacteroidota	Rainfall-fed	Rainfall-fed	0.00048895	***
Phaeozem	Planctomycetota	Bacteroidota	Rainfall-fed	Rainfall-fed	0.000201451	***
Phaeozem	Pseudomonadota	Bacteroidota	Rainfall-fed	Rainfall-fed	0.042203	*
Luvisol	Planctomycetota	Bdellovibrionota	Rainfall-fed	Rainfall-fed	6.66066e-11	****
Luvisol	Pseudomonadota	Bdellovibrionota	Rainfall-fed	Rainfall-fed	1.45277e-07	****
Phaeozem	Planctomycetota	Bdellovibrionota	Rainfall-fed	Rainfall-fed	6.09727e-08	****
Phaeozem	Pseudomonadota	Bdellovibrionota	Rainfall-fed	Rainfall-fed	6.55737e-05	****
Luvisol	Planctomycetota	Candidatus Hinthialibacterota	Rainfall-fed	Rainfall-fed	6.22554e-11	****
Luvisol	Pseudomonadota	Candidatus Hinthialibacterota	Rainfall-fed	Rainfall-fed	6.6634e-08	****
Phaeozem	Planctomycetota	Candidatus Hinthialibacterota	Rainfall-fed	Rainfall-fed	4.29078e-08	****
Phaeozem	Pseudomonadota	Candidatus Hinthialibacterota	Rainfall-fed	Rainfall-fed	4.87125e-05	****
Luvisol	Planctomycetota	Chlamydiota	Rainfall-fed	Rainfall-fed	6.22554e-11	****
Luvisol	Pseudomonadota	Chlamydiota	Rainfall-fed	Rainfall-fed	6.6634e-08	****
Phaeozem	Planctomycetota	Chlamydiota	Rainfall-fed	Rainfall-fed	4.29078e-08	****
Phaeozem	Pseudomonadota	Chlamydiota	Rainfall-fed	Rainfall-fed	4.87125e-05	****
Luvisol	Planctomycetota	Chloroflexota	Rainfall-fed	Rainfall-fed	1.20893e-07	****
Luvisol	Pseudomonadota	Chloroflexota	Rainfall-fed	Rainfall-fed	0.000473833	***
Phaeozem	Planctomycetota	Chloroflexota	Rainfall-fed	Rainfall-fed	4.08957e-06	****
Phaeozem	Pseudomonadota	Chloroflexota	Rainfall-fed	Rainfall-fed	0.00211803	**
Luvisol	Planctomycetota	Cyanobacteria	Rainfall-fed	Rainfall-fed	7.30792e-11	****
Luvisol	Pseudomonadota	Cyanobacteria	Rainfall-fed	Rainfall-fed	2.51911e-07	****
Phaeozem	Planctomycetota	Cyanobacteria	Rainfall-fed	Rainfall-fed	7.53018e-08	****
Phaeozem	Pseudomonadota	Cyanobacteria	Rainfall-fed	Rainfall-fed	7.83582e-05	****
Luvisol	Planctomycetota	Deferribacterota	Rainfall-fed	Rainfall-fed	6.22554e-11	****
Luvisol	Pseudomonadota	Deferribacterota	Rainfall-fed	Rainfall-fed	6.6634e-08	****
Phaeozem	Planctomycetota	Deferribacterota	Rainfall-fed	Rainfall-fed	4.29078e-08	****
Phaeozem	Pseudomonadota	Deferribacterota	Rainfall-fed	Rainfall-fed	4.87125e-05	****
Luvisol	Planctomycetota	Deinococcota	Rainfall-fed	Rainfall-fed	6.23376e-11	****
Luvisol	Pseudomonadota	Deinococcota	Rainfall-fed	Rainfall-fed	6.82091e-08	****
Phaeozem	Planctomycetota	Deinococcota	Rainfall-fed	Rainfall-fed	4.29118e-08	****
Phaeozem	Pseudomonadota	Deinococcota	Rainfall-fed	Rainfall-fed	4.87163e-05	****
Luvisol	Planctomycetota	Ca. Dependentiae	Rainfall-fed	Rainfall-fed	6.30319e-11	****
Luvisol	Pseudomonadota	Ca. Dependentiae	Rainfall-fed	Rainfall-fed	8.14715e-08	****
Phaeozem	Planctomycetota	Ca. Dependentiae	Rainfall-fed	Rainfall-fed	4.36831e-08	****
Phaeozem	Pseudomonadota	Ca. Dependentiae	Rainfall-fed	Rainfall-fed	4.94572e-05	****
Luvisol	Planctomycetota	Desantisbacteria	Rainfall-fed	Rainfall-fed	6.22554e-11	****
Luvisol	Pseudomonadota	Desantisbacteria	Rainfall-fed	Rainfall-fed	6.6634e-08	****
Phaeozem	Planctomycetota	Desantisbacteria	Rainfall-fed	Rainfall-fed	4.29078e-08	****
Phaeozem	Pseudomonadota	Desantisbacteria	Rainfall-fed	Rainfall-fed	4.87125e-05	****
Luvisol	Planctomycetota	Desulfobacterota	Rainfall-fed	Rainfall-fed	9.78874e-10	****
Luvisol	Pseudomonadota	Desulfobacterota	Rainfall-fed	Rainfall-fed	8.86677e-06	****
Phaeozem	Planctomycetota	Desulfobacterota	Rainfall-fed	Rainfall-fed	1.27417e-06	****
Phaeozem	Pseudomonadota	Desulfobacterota	Rainfall-fed	Rainfall-fed	0.000822676	***
Luvisol	Planctomycetota	Ca. Dormibacteria	Rainfall-fed	Rainfall-fed	6.41304e-11	****
Luvisol	Pseudomonadota	Ca. Dormibacteria	Rainfall-fed	Rainfall-fed	1.01545e-07	****
Phaeozem	Planctomycetota	Ca. Dormibacteria	Rainfall-fed	Rainfall-fed	5.26344e-08	****
Phaeozem	Pseudomonadota	Ca. Dormibacteria	Rainfall-fed	Rainfall-fed	5.79098e-05	****
Luvisol	Planctomycetota	Eisenbacteria	Rainfall-fed	Rainfall-fed	1.37311e-09	****
Luvisol	Pseudomonadota	Eisenbacteria	Rainfall-fed	Rainfall-fed	1.1922e-05	****
Phaeozem	Planctomycetota	Eisenbacteria	Rainfall-fed	Rainfall-fed	1.3783e-07	****
Phaeozem	Pseudomonadota	Eisenbacteria	Rainfall-fed	Rainfall-fed	0.00013026	***
Luvisol	Planctomycetota	Elusimicrobiota	Rainfall-fed	Rainfall-fed	6.598e-11	****
Luvisol	Pseudomonadota	Elusimicrobiota	Rainfall-fed	Rainfall-fed	1.34347e-07	****
Phaeozem	Planctomycetota	Elusimicrobiota	Rainfall-fed	Rainfall-fed	5.07394e-08	****
Phaeozem	Pseudomonadota	Elusimicrobiota	Rainfall-fed	Rainfall-fed	5.61412e-05	****
Luvisol	Planctomycetota	Eremiobacterota	Rainfall-fed	Rainfall-fed	6.22969e-11	****
Luvisol	Pseudomonadota	Eremiobacterota	Rainfall-fed	Rainfall-fed	6.74025e-08	****
Phaeozem	Planctomycetota	Eremiobacterota	Rainfall-fed	Rainfall-fed	4.3081e-08	****
Phaeozem	Pseudomonadota	Eremiobacterota	Rainfall-fed	Rainfall-fed	4.8879e-05	****
Luvisol	Planctomycetota	FCPU426	Rainfall-fed	Rainfall-fed	6.2276e-11	****
Luvisol	Pseudomonadota	FCPU426	Rainfall-fed	Rainfall-fed	6.73599e-08	****
Phaeozem	Planctomycetota	FCPU426	Rainfall-fed	Rainfall-fed	4.2971e-08	****
Phaeozem	Pseudomonadota	FCPU426	Rainfall-fed	Rainfall-fed	4.87733e-05	****
Luvisol	Planctomycetota	Fibrobacterota	Rainfall-fed	Rainfall-fed	6.3246e-11	****
Luvisol	Pseudomonadota	Fibrobacterota	Rainfall-fed	Rainfall-fed	8.53995e-08	****
Phaeozem	Planctomycetota	Fibrobacterota	Rainfall-fed	Rainfall-fed	5.19501e-08	****
Phaeozem	Pseudomonadota	Fibrobacterota	Rainfall-fed	Rainfall-fed	5.72724e-05	****
Luvisol	Planctomycetota	Fusobacteriota	Rainfall-fed	Rainfall-fed	6.22579e-11	****
Luvisol	Pseudomonadota	Fusobacteriota	Rainfall-fed	Rainfall-fed	6.6692e-08	****
Phaeozem	Planctomycetota	Fusobacteriota	Rainfall-fed	Rainfall-fed	4.29429e-08	****
Phaeozem	Pseudomonadota	Fusobacteriota	Rainfall-fed	Rainfall-fed	4.87462e-05	****
Luvisol	Planctomycetota	Gemmatimonadota	Rainfall-fed	Rainfall-fed	3.99131e-08	****
Luvisol	Pseudomonadota	Gemmatimonadota	Rainfall-fed	Rainfall-fed	0.000194776	***
Phaeozem	Planctomycetota	Gemmatimonadota	Rainfall-fed	Rainfall-fed	4.91873e-05	****
Phaeozem	Pseudomonadota	Gemmatimonadota	Rainfall-fed	Rainfall-fed	0.01486	*
Luvisol	Planctomycetota	Hydrogenedentota	Rainfall-fed	Rainfall-fed	6.24881e-11	****
Luvisol	Pseudomonadota	Hydrogenedentota	Rainfall-fed	Rainfall-fed	7.11959e-08	****
Phaeozem	Planctomycetota	Hydrogenedentota	Rainfall-fed	Rainfall-fed	4.45705e-08	****
Phaeozem	Pseudomonadota	Hydrogenedentota	Rainfall-fed	Rainfall-fed	5.03069e-05	****
Luvisol	Planctomycetota	Krumholzibacteriota	Rainfall-fed	Rainfall-fed	6.75127e-11	****
Luvisol	Pseudomonadota	Krumholzibacteriota	Rainfall-fed	Rainfall-fed	1.60752e-07	****
Phaeozem	Planctomycetota	Krumholzibacteriota	Rainfall-fed	Rainfall-fed	6.13519e-08	****
Phaeozem	Pseudomonadota	Krumholzibacteriota	Rainfall-fed	Rainfall-fed	6.59179e-05	****
Luvisol	Planctomycetota	Latescibacterota	Rainfall-fed	Rainfall-fed	6.22732e-11	****
Luvisol	Pseudomonadota	Latescibacterota	Rainfall-fed	Rainfall-fed	6.7029e-08	****
Phaeozem	Planctomycetota	Latescibacterota	Rainfall-fed	Rainfall-fed	4.29402e-08	****
Phaeozem	Pseudomonadota	Latescibacterota	Rainfall-fed	Rainfall-fed	4.87437e-05	****
Luvisol	Planctomycetota	Margulisbacteria	Rainfall-fed	Rainfall-fed	6.22554e-11	****
Luvisol	Pseudomonadota	Margulisbacteria	Rainfall-fed	Rainfall-fed	6.6634e-08	****
Phaeozem	Planctomycetota	Margulisbacteria	Rainfall-fed	Rainfall-fed	4.29608e-08	****
Phaeozem	Pseudomonadota	Margulisbacteria	Rainfall-fed	Rainfall-fed	4.87635e-05	****
Luvisol	Planctomycetota	Methylomirabilota	Rainfall-fed	Rainfall-fed	2.01749e-09	****
Luvisol	Pseudomonadota	Methylomirabilota	Rainfall-fed	Rainfall-fed	1.65892e-05	****
Phaeozem	Planctomycetota	Methylomirabilota	Rainfall-fed	Rainfall-fed	3.94499e-06	****
Phaeozem	Pseudomonadota	Methylomirabilota	Rainfall-fed	Rainfall-fed	0.00205763	**
Luvisol	Planctomycetota	Myxococcota	Rainfall-fed	Rainfall-fed	8.52441e-09	****
Luvisol	Pseudomonadota	Myxococcota	Rainfall-fed	Rainfall-fed	5.53136e-05	****
Phaeozem	Planctomycetota	Myxococcota	Rainfall-fed	Rainfall-fed	4.90989e-06	****
Phaeozem	Pseudomonadota	Myxococcota	Rainfall-fed	Rainfall-fed	0.00245261	**
Luvisol	Planctomycetota	Nitrospirota	Rainfall-fed	Rainfall-fed	3.10135e-10	****
Luvisol	Pseudomonadota	Nitrospirota	Rainfall-fed	Rainfall-fed	2.99815e-06	****
Phaeozem	Planctomycetota	Nitrospirota	Rainfall-fed	Rainfall-fed	4.55089e-07	****
Phaeozem	Pseudomonadota	Nitrospirota	Rainfall-fed	Rainfall-fed	0.000352504	***
Luvisol	Planctomycetota	Omnitrophota	Rainfall-fed	Rainfall-fed	6.41079e-11	****
Luvisol	Pseudomonadota	Omnitrophota	Rainfall-fed	Rainfall-fed	1.01182e-07	****
Phaeozem	Planctomycetota	Omnitrophota	Rainfall-fed	Rainfall-fed	4.82044e-08	****
Phaeozem	Pseudomonadota	Omnitrophota	Rainfall-fed	Rainfall-fed	5.37585e-05	****
Luvisol	Planctomycetota	Ca. Patescibacteria	Rainfall-fed	Rainfall-fed	8.49879e-11	****
Luvisol	Pseudomonadota	Ca. Patescibacteria	Rainfall-fed	Rainfall-fed	4.31302e-07	****
Phaeozem	Planctomycetota	Ca. Patescibacteria	Rainfall-fed	Rainfall-fed	6.04898e-08	****
Phaeozem	Pseudomonadota	Ca. Patescibacteria	Rainfall-fed	Rainfall-fed	6.51348e-05	****
Luvisol	Spirochaetota	Planctomycetota	Rainfall-fed	Rainfall-fed	6.23336e-11	****
Luvisol	Sumerlaeota	Planctomycetota	Rainfall-fed	Rainfall-fed	6.28744e-11	****
Luvisol	Tectomicrobia	Planctomycetota	Rainfall-fed	Rainfall-fed	6.2271e-11	****
Luvisol	Thermoproteota	Planctomycetota	Rainfall-fed	Rainfall-fed	6.22539e-11	****
Luvisol	UBA10199	Planctomycetota	Rainfall-fed	Rainfall-fed	6.22594e-11	****
Luvisol	Unclassified d__Bacteria	Planctomycetota	Rainfall-fed	Rainfall-fed	0.0260443	*
Luvisol	Unclassified Unassigned	Planctomycetota	Rainfall-fed	Rainfall-fed	6.18003e-10	****
Luvisol	Verrucomicrobiota	Planctomycetota	Rainfall-fed	Rainfall-fed	1.28415e-09	****
Luvisol	Zixibacteria	Planctomycetota	Rainfall-fed	Rainfall-fed	6.24677e-11	****
Phaeozem	Spirochaetota	Planctomycetota	Rainfall-fed	Rainfall-fed	4.30831e-08	****
Phaeozem	Sumerlaeota	Planctomycetota	Rainfall-fed	Rainfall-fed	4.56648e-08	****
Phaeozem	Tectomicrobia	Planctomycetota	Rainfall-fed	Rainfall-fed	4.32987e-08	****
Phaeozem	Thermoproteota	Planctomycetota	Rainfall-fed	Rainfall-fed	4.2976e-08	****
Phaeozem	UBA10199	Planctomycetota	Rainfall-fed	Rainfall-fed	4.30195e-08	****
Phaeozem	Unclassified d__Bacteria	Planctomycetota	Rainfall-fed	Rainfall-fed	0.0463087	*
Phaeozem	Verrucomicrobiota	Planctomycetota	Rainfall-fed	Rainfall-fed	0.000113367	***
Phaeozem	Zixibacteria	Planctomycetota	Rainfall-fed	Rainfall-fed	4.29685e-08	****
Luvisol	Spirochaetota	Pseudomonadota	Rainfall-fed	Rainfall-fed	6.81399e-08	****
Luvisol	Sumerlaeota	Pseudomonadota	Rainfall-fed	Rainfall-fed	7.83714e-08	****
Luvisol	Tectomicrobia	Pseudomonadota	Rainfall-fed	Rainfall-fed	6.71935e-08	****
Luvisol	Thermoproteota	Pseudomonadota	Rainfall-fed	Rainfall-fed	6.66347e-08	****
Luvisol	UBA10199	Pseudomonadota	Rainfall-fed	Rainfall-fed	6.68027e-08	****
Luvisol	Unclassified Unassigned	Pseudomonadota	Rainfall-fed	Rainfall-fed	5.85732e-06	****
Luvisol	Verrucomicrobiota	Pseudomonadota	Rainfall-fed	Rainfall-fed	1.12491e-05	****
Luvisol	Zixibacteria	Pseudomonadota	Rainfall-fed	Rainfall-fed	7.07549e-08	****
Phaeozem	Spirochaetota	Pseudomonadota	Rainfall-fed	Rainfall-fed	4.88811e-05	****
Phaeozem	Sumerlaeota	Pseudomonadota	Rainfall-fed	Rainfall-fed	5.13509e-05	****
Phaeozem	Tectomicrobia	Pseudomonadota	Rainfall-fed	Rainfall-fed	4.90882e-05	****
Phaeozem	Thermoproteota	Pseudomonadota	Rainfall-fed	Rainfall-fed	4.87781e-05	****
Phaeozem	UBA10199	Pseudomonadota	Rainfall-fed	Rainfall-fed	4.88199e-05	****
Phaeozem	Verrucomicrobiota	Pseudomonadota	Rainfall-fed	Rainfall-fed	0.0277623	*
Phaeozem	Zixibacteria	Pseudomonadota	Rainfall-fed	Rainfall-fed	4.87708e-05	****

## Sheet: S6a-f
Supplementary Table S6a
Summary of Partial Mantel's test of the effect of soil physicochemical properties on the bacterial communities in different soil types at sampling sites - Hohenschulen (Luvisol), Karkendamm (Podzol) and Reinshof (Phaeozem)
Site	Soil_physicochemical_properties	r	p.value	p.value_significance
Luvisol	Total Nitrogen	0.378591	0.0025	**
Luvisol	Total Organic Carbon	0.382721	0.0025	**
Luvisol	pH	0.108477	0.0216667	*
Luvisol	Moisture	-0.00427257	0.46	ns
Luvisol	Density	0.0091874	0.46	ns
Phaeozem	Total Nitrogen	0.413114	0.00166667	**
Phaeozem	Total Organic Carbon	0.389742	0.00166667	**
Phaeozem	pH	0.520247	0.00166667	**
Phaeozem	Moisture	-0.00204513	0.441	ns
Phaeozem	Density	0.00574535	0.441	ns
Podzol	Total Nitrogen	0.231531	0.0025	**
Podzol	Total Organic Carbon	0.166614	0.0025	**
Podzol	pH	0.0719459	0.165	ns
Podzol	Moisture	-0.0035568	0.433	ns
Podzol	Density	0.0659787	0.07	ns
Supplementary Table S6b
Summary of Partial Mantel's test of the effect of soil physicochemical properties on the bacterial communities under soil moisture conditions (drought (D) and rainfall-fed (RF))
Condition	Soil_physicochemical_properties	r	p.value	p.value_significance
Drought	Total Nitrogen	0.160979	0.00125	**
Drought	Total Organic Carbon	0.107576	0.00125	**
Drought	pH	0.472768	0.00125	**
Drought	Moisture	0.416216	0.00125	**
Drought	Density	-0.0402669	0.799	ns
Rainfall-fed	Total Nitrogen	0.168476	0.00166667	**
Rainfall-fed	Total Organic Carbon	0.0831317	0.01	**
Rainfall-fed	pH	0.525374	0.00166667	**
Rainfall-fed	Moisture	0.482764	0.00166667	**
Rainfall-fed	Density	0.0373163	0.167	ns
Supplementary Table S6c
Summary of Partial Mantel's test of the effect of soil physicochemical properties on the bacterial communities with the cover crop variations
Variation	Soil_physicochemical_properties	r	p.value	p.value_significance
Fallow	TN	0.0416561	0.18375	ns
Fallow	TOC	0.0613313	0.18375	ns
Fallow	pH	0.496643	0.0025	**
Fallow	Moisture	0.395404	0.0025	**
Fallow	Density	0.0157718	0.393	ns
Brassica/Grass	TN	0.0273176	0.19625	ns
Brassica/Grass	TOC	-0.0498085	0.972	ns
Brassica/Grass	pH	0.419799	0.00166667	**
Brassica/Grass	Moisture	0.375225	0.00166667	**
Brassica/Grass	Density	0.252712	0.00166667	**
Legume/Grass	TN	0.17588	0.00125	**
Legume/Grass	TOC	0.0796252	0.022	*
Legume/Grass	pH	0.431793	0.00125	**
Legume/Grass	Moisture	0.361381	0.00125	**
Legume/Grass	Density	0.21054	0.00125	**
Supplementary Table S6d
Summary of Partial Mantel's test of the effect of soil physicochemical properties on the bacterial communities at different soil sampling depths
Depth	Soil_physicochemical_properties	r	p.value	p.value_significance
Topsoil (0-30 cm)	TN	-0.262955	1	ns
Topsoil (0-30 cm)	TOC	0.102231	0.055	ns
Topsoil (0-30 cm)	pH	0.769036	0.0025	**
Topsoil (0-30 cm)	Moisture	0.704285	0.0025	**
Topsoil (0-30 cm)	Density	0.165731	0.005	**
Subsoil (30-60 cm)	TN	0.0880948	0.0766667	ns
Subsoil (30-60 cm)	TOC	0.0729099	0.11	ns
Subsoil (30-60 cm)	pH	0.689948	0.0025	**
Subsoil (30-60 cm)	Moisture	0.623854	0.0025	**
Subsoil (30-60 cm)	Density	-0.0513199	0.831	ns
Subsoil (60-90 cm)	TN	-0.0642533	0.88	ns
Subsoil (60-90 cm)	TOC	-0.0557968	0.88	ns
Subsoil (60-90 cm)	pH	0.598823	0.0025	**
Subsoil (60-90 cm)	Moisture	0.538703	0.0025	**
Subsoil (60-90 cm)	Density	0.0702489	0.156667	ns
Supplementary Table S6e
Summary of Partial Mantel's test of the effect of soil physicochemical properties on each individual bacterial phylum at different soil moisture conditions - drought (D) and rainfall-fed (RF)
Condition	Phylum	Soil_physicochemical_properties	r	p.value	p.value_significance
Drought	Pseudomonadota	TN	-0.0529967	0.75993	ns
Rainfall-fed	Pseudomonadota	TN	0.0884186	0.600147	ns
Drought	Planctomycetota	TN	0.635972	3.40792e-08	***
Rainfall-fed	Planctomycetota	TN	0.604131	3.10359e-07	***
Drought	Acidobacteriota	TN	0.0562497	0.751107	ns
Rainfall-fed	Acidobacteriota	TN	-0.0479017	0.781367	ns
Drought	Actinomycetota	TN	0.103966	0.532976	ns
Rainfall-fed	Actinomycetota	TN	0.484159	0.000116732	***
Drought	Bacillota	TN	0.206462	0.165504	ns
Rainfall-fed	Bacillota	TN	-0.0291744	0.861185	ns
Drought	Bacteroidota	TN	0.295594	0.0369091	*
Rainfall-fed	Bacteroidota	TN	0.277839	0.0509305	ns
Drought	Gemmatimonadota	TN	-0.255686	0.0763618	ns
Rainfall-fed	Gemmatimonadota	TN	-0.356521	0.00942709	**
Drought	Chloroflexota	TN	-0.237981	0.10275	ns
Rainfall-fed	Chloroflexota	TN	-0.27217	0.0566716	ns
Drought	Methylomirabilota	TN	-0.54249	8.21003e-06	***
Rainfall-fed	Methylomirabilota	TN	-0.591774	6.27984e-07	***
Drought	Verrucomicrobiota	TN	0.0713945	0.680596	ns
Rainfall-fed	Verrucomicrobiota	TN	-0.126879	0.435479	ns
Drought	Myxococcota	TN	0.117344	0.474058	ns
Rainfall-fed	Myxococcota	TN	-0.233436	0.111028	ns
Drought	Ca. Dormibacteria	TN	-0.273391	0.0554523	ns
Rainfall-fed	Ca. Dormibacteria	TN	-0.424106	0.00110291	**
Drought	Desulfobacterota	TN	-0.213629	0.147308	ns
Rainfall-fed	Desulfobacterota	TN	-0.367576	0.00675479	**
Drought	Nitrospirota	TN	-0.393805	0.00307503	**
Rainfall-fed	Nitrospirota	TN	-0.459845	0.000307285	***
Drought	Ca. Patescibacteria	TN	0.0665732	0.701733	ns
Rainfall-fed	Ca. Patescibacteria	TN	-0.120737	0.46565	ns
Drought	Elusimicrobiota	TN	0.0324574	0.851237	ns
Rainfall-fed	Elusimicrobiota	TN	-0.257124	0.0744186	ns
Drought	Bdellovibrionota	TN	0.283331	0.0459006	*
Rainfall-fed	Bdellovibrionota	TN	-0.112327	0.494564	ns
Drought	Cyanobacteria	TN	0.445553	0.00052412	***
Rainfall-fed	Cyanobacteria	TN	0.551917	5.86347e-06	***
Drought	Ca. Dependentiae	TN	-0.199677	0.180066	ns
Rainfall-fed	Ca. Dependentiae	TN	-0.437701	0.000698859	***
Drought	Pseudomonadota	TOC	0.0766585	0.65416	ns
Rainfall-fed	Pseudomonadota	TOC	0.273399	0.0554523	ns
Drought	Planctomycetota	TOC	0.536765	1.07585e-05	***
Rainfall-fed	Planctomycetota	TOC	0.341693	0.0140246	*
Drought	Acidobacteriota	TOC	0.00273499	0.989029	ns
Rainfall-fed	Acidobacteriota	TOC	-0.124043	0.449053	ns
Drought	Actinomycetota	TOC	0.115112	0.484368	ns
Rainfall-fed	Actinomycetota	TOC	0.304736	0.0319039	*
Drought	Bacillota	TOC	0.228753	0.117918	ns
Rainfall-fed	Bacillota	TOC	0.0417192	0.811808	ns
Drought	Bacteroidota	TOC	0.232728	0.111977	ns
Rainfall-fed	Bacteroidota	TOC	0.214139	0.147308	ns
Drought	Gemmatimonadota	TOC	-0.327735	0.0199901	*
Rainfall-fed	Gemmatimonadota	TOC	-0.3929	0.00312527	**
Drought	Chloroflexota	TOC	-0.275365	0.0536986	ns
Rainfall-fed	Chloroflexota	TOC	-0.430764	0.000892289	***
Drought	Methylomirabilota	TOC	-0.636719	3.40792e-08	***
Rainfall-fed	Methylomirabilota	TOC	-0.608804	2.42331e-07	***
Drought	Verrucomicrobiota	TOC	0.103677	0.532976	ns
Rainfall-fed	Verrucomicrobiota	TOC	0.0762868	0.65416	ns
Drought	Myxococcota	TOC	0.0528042	0.75993	ns
Rainfall-fed	Myxococcota	TOC	-0.314159	0.0262318	*
Drought	Ca. Dormibacteria	TOC	-0.103375	0.532976	ns
Rainfall-fed	Ca. Dormibacteria	TOC	-0.0382463	0.834456	ns
Drought	Desulfobacterota	TOC	-0.343098	0.0136129	*
Rainfall-fed	Desulfobacterota	TOC	-0.550339	5.88151e-06	***
Drought	Nitrospirota	TOC	-0.474816	0.000176758	***
Rainfall-fed	Nitrospirota	TOC	-0.542199	8.21003e-06	***
Drought	Ca. Patescibacteria	TOC	0.223113	0.127674	ns
Rainfall-fed	Ca. Patescibacteria	TOC	0.202018	0.177098	ns
Drought	Elusimicrobiota	TOC	0.142019	0.37527	ns
Rainfall-fed	Elusimicrobiota	TOC	-0.0322488	0.851237	ns
Drought	Bdellovibrionota	TOC	0.326317	0.0201576	*
Rainfall-fed	Bdellovibrionota	TOC	0.169338	0.270585	ns
Drought	Cyanobacteria	TOC	0.4353	0.000756151	***
Rainfall-fed	Cyanobacteria	TOC	0.424051	0.00110291	**
Drought	Ca. Dependentiae	TOC	-0.0696535	0.688126	ns
Rainfall-fed	Ca. Dependentiae	TOC	-0.0912879	0.588405	ns
Drought	Pseudomonadota	pH	-0.400847	0.00254545	**
Rainfall-fed	Pseudomonadota	pH	-0.324198	0.0206159	*
Drought	Planctomycetota	pH	0.221371	0.131023	ns
Rainfall-fed	Planctomycetota	pH	0.325499	0.0203236	*
Drought	Acidobacteriota	pH	-0.00360383	0.985629	ns
Rainfall-fed	Acidobacteriota	pH	0.0188848	0.911993	ns
Drought	Actinomycetota	pH	-0.0128645	0.941749	ns
Rainfall-fed	Actinomycetota	pH	0.397678	0.00281066	**
Drought	Bacillota	pH	-0.267411	0.0606596	ns
Rainfall-fed	Bacillota	pH	-0.130337	0.418485	ns
Drought	Bacteroidota	pH	-0.0198767	0.911993	ns
Rainfall-fed	Bacteroidota	pH	-0.142768	0.372754	ns
Drought	Gemmatimonadota	pH	0.142968	0.372754	ns
Rainfall-fed	Gemmatimonadota	pH	0.20003	0.179853	ns
Drought	Chloroflexota	pH	0.332286	0.017756	*
Rainfall-fed	Chloroflexota	pH	0.379945	0.0046397	**
Drought	Methylomirabilota	pH	0.495715	7.2358e-05	***
Rainfall-fed	Methylomirabilota	pH	0.305061	0.0319039	*
Drought	Verrucomicrobiota	pH	-0.118879	0.469985	ns
Rainfall-fed	Verrucomicrobiota	pH	-0.213641	0.147308	ns
Drought	Myxococcota	pH	0.088512	0.600147	ns
Rainfall-fed	Myxococcota	pH	0.0325442	0.851237	ns
Drought	Ca. Dormibacteria	pH	-0.526107	1.87481e-05	***
Rainfall-fed	Ca. Dormibacteria	pH	-0.592491	6.27984e-07	***
Drought	Desulfobacterota	pH	0.388672	0.00357867	**
Rainfall-fed	Desulfobacterota	pH	0.471872	0.00019226	***
Drought	Nitrospirota	pH	0.29568	0.0369091	*
Rainfall-fed	Nitrospirota	pH	0.291025	0.0406672	*
Drought	Ca. Patescibacteria	pH	-0.524494	1.97195e-05	***
Rainfall-fed	Ca. Patescibacteria	pH	-0.806474	9.7843e-16	***
Drought	Elusimicrobiota	pH	-0.429694	0.000913649	***
Rainfall-fed	Elusimicrobiota	pH	-0.654461	1.35675e-08	***
Drought	Bdellovibrionota	pH	-0.375293	0.00536325	**
Rainfall-fed	Bdellovibrionota	pH	-0.691977	8.05789e-10	***
Drought	Cyanobacteria	pH	-0.089909	0.595778	ns
Rainfall-fed	Cyanobacteria	pH	-0.0698977	0.688126	ns
Drought	Ca. Dependentiae	pH	-0.473529	0.000182731	***
Rainfall-fed	Ca. Dependentiae	pH	-0.586571	8.32546e-07	***
Drought	Pseudomonadota	Moisture	-0.315907	0.0252537	*
Rainfall-fed	Pseudomonadota	Moisture	-0.261103	0.0693729	ns
Drought	Planctomycetota	Moisture	0.19919	0.18074	ns
Rainfall-fed	Planctomycetota	Moisture	0.297887	0.0365863	*
Drought	Acidobacteriota	Moisture	-0.0523231	0.761107	ns
Rainfall-fed	Acidobacteriota	Moisture	-0.0604903	0.727415	ns
Drought	Actinomycetota	Moisture	0.0621045	0.724822	ns
Rainfall-fed	Actinomycetota	Moisture	0.490702	8.99734e-05	***
Drought	Bacillota	Moisture	-0.303554	0.0322715	*
Rainfall-fed	Bacillota	Moisture	-0.192955	0.195711	ns
Drought	Bacteroidota	Moisture	-0.128319	0.428646	ns
Rainfall-fed	Bacteroidota	Moisture	-0.238714	0.10275	ns
Drought	Gemmatimonadota	Moisture	0.0572124	0.746448	ns
Rainfall-fed	Gemmatimonadota	Moisture	0.155004	0.328064	ns
Drought	Chloroflexota	Moisture	0.238118	0.10275	ns
Rainfall-fed	Chloroflexota	Moisture	0.253397	0.0793106	ns
Drought	Methylomirabilota	Moisture	0.501355	5.62037e-05	***
Rainfall-fed	Methylomirabilota	Moisture	0.324546	0.0206159	*
Drought	Verrucomicrobiota	Moisture	-0.00490944	0.98176	ns
Rainfall-fed	Verrucomicrobiota	Moisture	-0.0780775	0.649474	ns
Drought	Myxococcota	Moisture	0.000838251	0.995241	ns
Rainfall-fed	Myxococcota	Moisture	-0.065195	0.707142	ns
Drought	Ca. Dormibacteria	Moisture	-0.46378	0.000271205	***
Rainfall-fed	Ca. Dormibacteria	Moisture	-0.521554	2.23072e-05	***
Drought	Desulfobacterota	Moisture	0.337817	0.0155776	*
Rainfall-fed	Desulfobacterota	Moisture	0.395413	0.00295476	**
Drought	Nitrospirota	Moisture	0.181293	0.230844	ns
Rainfall-fed	Nitrospirota	Moisture	0.227897	0.118556	ns
Drought	Ca. Patescibacteria	Moisture	-0.560603	3.66058e-06	***
Rainfall-fed	Ca. Patescibacteria	Moisture	-0.796336	2.60011e-15	***
Drought	Elusimicrobiota	Moisture	-0.501974	5.62037e-05	***
Rainfall-fed	Elusimicrobiota	Moisture	-0.647793	1.63205e-08	***
Drought	Bdellovibrionota	Moisture	-0.422519	0.0011504	**
Rainfall-fed	Bdellovibrionota	Moisture	-0.65343	1.35675e-08	***
Drought	Cyanobacteria	Moisture	-0.149543	0.348191	ns
Rainfall-fed	Cyanobacteria	Moisture	-0.154703	0.328106	ns
Drought	Ca. Dependentiae	Moisture	-0.446494	0.000514683	***
Rainfall-fed	Ca. Dependentiae	Moisture	-0.550182	5.88151e-06	***
Drought	Pseudomonadota	Density	-0.238284	0.10275	ns
Rainfall-fed	Pseudomonadota	Density	-0.178023	0.240653	ns
Drought	Planctomycetota	Density	0.0354297	0.840402	ns
Rainfall-fed	Planctomycetota	Density	-0.111518	0.497843	ns
Drought	Acidobacteriota	Density	-0.015194	0.930457	ns
Rainfall-fed	Acidobacteriota	Density	0.0505759	0.766801	ns
Drought	Actinomycetota	Density	-0.0190646	0.911993	ns
Rainfall-fed	Actinomycetota	Density	-0.0540209	0.759868	ns
Drought	Bacillota	Density	0.0301525	0.856943	ns
Rainfall-fed	Bacillota	Density	0.0207955	0.911993	ns
Drought	Bacteroidota	Density	-0.0361616	0.839913	ns
Rainfall-fed	Bacteroidota	Density	0.028605	0.862839	ns
Drought	Gemmatimonadota	Density	0.230733	0.115297	ns
Rainfall-fed	Gemmatimonadota	Density	0.30507	0.0319039	*
Drought	Chloroflexota	Density	0.354311	0.00997712	**
Rainfall-fed	Chloroflexota	Density	0.34756	0.0121803	*
Drought	Methylomirabilota	Density	0.270106	0.0586415	ns
Rainfall-fed	Methylomirabilota	Density	0.308849	0.0294254	*
Drought	Verrucomicrobiota	Density	-0.214072	0.147308	ns
Rainfall-fed	Verrucomicrobiota	Density	-0.252007	0.0806949	ns
Drought	Myxococcota	Density	0.0927396	0.582595	ns
Rainfall-fed	Myxococcota	Density	-0.00383366	0.985629	ns
Drought	Ca. Dormibacteria	Density	-0.188973	0.206871	ns
Rainfall-fed	Ca. Dormibacteria	Density	-0.152093	0.338524	ns
Drought	Desulfobacterota	Density	0.229025	0.117918	ns
Rainfall-fed	Desulfobacterota	Density	0.242133	0.0981918	ns
Drought	Nitrospirota	Density	0.287386	0.0429993	*
Rainfall-fed	Nitrospirota	Density	0.317142	0.0246643	*
Drought	Ca. Patescibacteria	Density	-0.102847	0.532976	ns
Rainfall-fed	Ca. Patescibacteria	Density	-0.269231	0.0586415	ns
Drought	Elusimicrobiota	Density	-0.0417895	0.811808	ns
Rainfall-fed	Elusimicrobiota	Density	-0.236945	0.104374	ns
Drought	Bdellovibrionota	Density	-0.069035	0.688607	ns
Rainfall-fed	Bdellovibrionota	Density	-0.269139	0.0586415	ns
Drought	Cyanobacteria	Density	-0.0866092	0.608134	ns
Rainfall-fed	Cyanobacteria	Density	-0.0355357	0.840402	ns
Drought	Ca. Dependentiae	Density	-0.212399	0.149197	ns
Rainfall-fed	Ca. Dependentiae	Density	-0.231567	0.11402	ns
Supplementary Table S6f
Summary of Partial Mantel's test of the effect of soil physicochemical properties on each individual bacterial phylum at different soil types
Soil_type	Phylum	Soil_physicochemical_properties	r	p.value	p.value_significance
Luvisol	Ca. Patescibacteria	TN	-0.214071	0.297557	ns
Podzol	Ca. Patescibacteria	TN	0.112504	0.622795	ns
Phaeozem	Ca. Patescibacteria	TN	-0.0772094	0.729983	ns
Luvisol	Verrucomicrobiota	TN	0.0147461	0.955601	ns
Podzol	Verrucomicrobiota	TN	-0.165607	0.426726	ns
Phaeozem	Verrucomicrobiota	TN	0.281052	0.136907	ns
Luvisol	Elusimicrobiota	TN	-0.178655	0.399776	ns
Podzol	Elusimicrobiota	TN	-0.127579	0.560989	ns
Phaeozem	Elusimicrobiota	TN	-0.108602	0.625412	ns
Luvisol	Ca. Dormibacteria	TN	-0.603837	0.000104451	***
Podzol	Ca. Dormibacteria	TN	-0.519391	0.00132992	**
Phaeozem	Ca. Dormibacteria	TN	-0.453827	0.00681125	**
Luvisol	Ca. Dependentiae	TN	-0.431104	0.0134812	*
Podzol	Ca. Dependentiae	TN	-0.479178	0.00416884	**
Phaeozem	Ca. Dependentiae	TN	-0.315691	0.085613	ns
Luvisol	Bdellovibrionota	TN	0.38317	0.0318368	*
Podzol	Bdellovibrionota	TN	-0.207518	0.308794	ns
Phaeozem	Bdellovibrionota	TN	0.38954	0.0255742	*
Luvisol	Nitrospirota	TN	-0.592561	0.000132294	***
Podzol	Nitrospirota	TN	-0.375452	0.0338979	*
Phaeozem	Nitrospirota	TN	-0.548601	0.000411322	***
Luvisol	Chloroflexota	TN	-0.601271	0.000106777	***
Podzol	Chloroflexota	TN	0.315608	0.0881484	ns
Phaeozem	Chloroflexota	TN	-0.669712	3.8919e-06	***
Luvisol	Bacteroidota	TN	0.16882	0.423668	ns
Podzol	Bacteroidota	TN	0.461467	0.00626322	**
Phaeozem	Bacteroidota	TN	0.382858	0.0290585	*
Luvisol	Desulfobacterota	TN	-0.497924	0.00287947	**
Podzol	Desulfobacterota	TN	-0.314885	0.0887099	ns
Phaeozem	Desulfobacterota	TN	-0.235321	0.230487	ns
Luvisol	Pseudomonadota	TN	0.0982571	0.664201	ns
Podzol	Pseudomonadota	TN	-0.0507564	0.824107	ns
Phaeozem	Pseudomonadota	TN	0.28825	0.124719	ns
Luvisol	Bacillota	TN	0.250062	0.207088	ns
Podzol	Bacillota	TN	0.124071	0.575224	ns
Phaeozem	Bacillota	TN	-0.392051	0.0243254	*
Luvisol	Methylomirabilota	TN	-0.726078	2.69148e-07	***
Podzol	Methylomirabilota	TN	-0.430468	0.0126425	*
Phaeozem	Methylomirabilota	TN	-0.778579	2.65152e-09	***
Luvisol	Actinomycetota	TN	0.57107	0.000277144	***
Podzol	Actinomycetota	TN	0.128135	0.560815	ns
Phaeozem	Actinomycetota	TN	0.40959	0.0172212	*
Luvisol	Acidobacteriota	TN	0.0564654	0.80834	ns
Podzol	Acidobacteriota	TN	-0.0825009	0.715127	ns
Phaeozem	Acidobacteriota	TN	0.0940815	0.666709	ns
Luvisol	Cyanobacteria	TN	0.655211	9.85318e-06	***
Podzol	Cyanobacteria	TN	0.476925	0.00438268	**
Phaeozem	Cyanobacteria	TN	0.3843	0.0287232	*
Luvisol	Planctomycetota	TN	0.694573	1.76186e-06	***
Podzol	Planctomycetota	TN	0.62131	3.9448e-05	***
Phaeozem	Planctomycetota	TN	0.651504	7.86651e-06	***
Luvisol	Myxococcota	TN	-0.21517	0.297557	ns
Podzol	Myxococcota	TN	-0.00481908	0.98432	ns
Phaeozem	Myxococcota	TN	0.0691334	0.758529	ns
Luvisol	Ca. Patescibacteria	TOC	-0.190823	0.362951	ns
Podzol	Ca. Patescibacteria	TOC	0.0863789	0.702087	ns
Phaeozem	Ca. Patescibacteria	TOC	-0.0286366	0.898119	ns
Luvisol	Verrucomicrobiota	TOC	-0.00737586	0.979254	ns
Podzol	Verrucomicrobiota	TOC	-0.105542	0.642128	ns
Phaeozem	Verrucomicrobiota	TOC	0.199058	0.322094	ns
Luvisol	Elusimicrobiota	TOC	-0.168152	0.424416	ns
Podzol	Elusimicrobiota	TOC	-0.179071	0.397244	ns
Phaeozem	Elusimicrobiota	TOC	-0.118974	0.589713	ns
Luvisol	Ca. Dormibacteria	TOC	-0.598349	0.000110901	***
Podzol	Ca. Dormibacteria	TOC	-0.417759	0.0158258	*
Phaeozem	Ca. Dormibacteria	TOC	-0.550275	0.000396207	***
Luvisol	Ca. Dependentiae	TOC	-0.443356	0.0104216	*
Podzol	Ca. Dependentiae	TOC	-0.407785	0.0190641	*
Phaeozem	Ca. Dependentiae	TOC	-0.286483	0.126	ns
Luvisol	Bdellovibrionota	TOC	0.377831	0.0345351	*
Podzol	Bdellovibrionota	TOC	-0.205274	0.314049	ns
Phaeozem	Bdellovibrionota	TOC	0.381448	0.0293857	*
Luvisol	Nitrospirota	TOC	-0.576184	0.000248739	***
Podzol	Nitrospirota	TOC	-0.333286	0.0694965	ns
Phaeozem	Nitrospirota	TOC	-0.539456	0.000573424	***
Luvisol	Chloroflexota	TOC	-0.60118	0.000106777	***
Podzol	Chloroflexota	TOC	0.368084	0.0379957	*
Phaeozem	Chloroflexota	TOC	-0.648613	8.60267e-06	***
Luvisol	Bacteroidota	TOC	0.152835	0.471747	ns
Podzol	Bacteroidota	TOC	0.396075	0.0243254	*
Phaeozem	Bacteroidota	TOC	0.407051	0.0181565	*
Luvisol	Desulfobacterota	TOC	-0.516702	0.0016398	**
Podzol	Desulfobacterota	TOC	-0.25903	0.182274	ns
Phaeozem	Desulfobacterota	TOC	-0.303496	0.100919	ns
Luvisol	Pseudomonadota	TOC	0.127223	0.568662	ns
Podzol	Pseudomonadota	TOC	-0.0635709	0.781839	ns
Phaeozem	Pseudomonadota	TOC	0.346408	0.0518733	ns
Luvisol	Bacillota	TOC	0.239971	0.230487	ns
Podzol	Bacillota	TOC	0.147921	0.485689	ns
Phaeozem	Bacillota	TOC	-0.44162	0.00908466	**
Luvisol	Methylomirabilota	TOC	-0.731691	2.12765e-07	***
Podzol	Methylomirabilota	TOC	-0.367262	0.0380613	*
Phaeozem	Methylomirabilota	TOC	-0.816899	6.0928e-11	***
Luvisol	Actinomycetota	TOC	0.572243	0.000273082	***
Podzol	Actinomycetota	TOC	0.121783	0.58262	ns
Phaeozem	Actinomycetota	TOC	0.293165	0.117797	ns
Luvisol	Acidobacteriota	TOC	0.0447406	0.84567	ns
Podzol	Acidobacteriota	TOC	-0.100374	0.660779	ns
Phaeozem	Acidobacteriota	TOC	0.0352635	0.873999	ns
Luvisol	Cyanobacteria	TOC	0.643717	1.72243e-05	***
Podzol	Cyanobacteria	TOC	0.423853	0.0142434	*
Phaeozem	Cyanobacteria	TOC	0.450284	0.00743278	**
Luvisol	Planctomycetota	TOC	0.69763	1.65172e-06	***
Podzol	Planctomycetota	TOC	0.567925	0.000273082	***
Phaeozem	Planctomycetota	TOC	0.658001	5.86311e-06	***
Luvisol	Myxococcota	TOC	-0.231833	0.25167	ns
Podzol	Myxococcota	TOC	-0.062092	0.783802	ns
Phaeozem	Myxococcota	TOC	0.117955	0.591831	ns
Luvisol	Ca. Patescibacteria	pH	0.0549876	0.813577	ns
Podzol	Ca. Patescibacteria	pH	0.372443	0.0355377	*
Phaeozem	Ca. Patescibacteria	pH	0.0561224	0.807919	ns
Luvisol	Verrucomicrobiota	pH	-0.0167775	0.946344	ns
Podzol	Verrucomicrobiota	pH	-0.28554	0.133861	ns
Phaeozem	Verrucomicrobiota	pH	-0.183172	0.377394	ns
Luvisol	Elusimicrobiota	pH	0.321578	0.085613	ns
Podzol	Elusimicrobiota	pH	0.00811671	0.976857	ns
Phaeozem	Elusimicrobiota	pH	0.0636209	0.781032	ns
Luvisol	Ca. Dormibacteria	pH	-0.520434	0.00147576	**
Podzol	Ca. Dormibacteria	pH	-0.283077	0.137908	ns
Phaeozem	Ca. Dormibacteria	pH	0.590099	0.000107174	***
Luvisol	Ca. Dependentiae	pH	-0.307475	0.10352	ns
Podzol	Ca. Dependentiae	pH	-0.211113	0.29862	ns
Phaeozem	Ca. Dependentiae	pH	0.37796	0.0305652	*
Luvisol	Bdellovibrionota	pH	0.41873	0.0169096	*
Podzol	Bdellovibrionota	pH	-0.0686	0.763479	ns
Phaeozem	Bdellovibrionota	pH	-0.312631	0.0881484	ns
Luvisol	Nitrospirota	pH	-0.434968	0.0126425	*
Podzol	Nitrospirota	pH	-0.162807	0.437828	ns
Phaeozem	Nitrospirota	pH	0.662691	5.34086e-06	***
Luvisol	Chloroflexota	pH	-0.594616	0.000125739	***
Podzol	Chloroflexota	pH	0.487244	0.00337002	**
Phaeozem	Chloroflexota	pH	0.744715	4.23014e-08	***
Luvisol	Bacteroidota	pH	0.486435	0.00390082	**
Podzol	Bacteroidota	pH	0.334233	0.0687516	ns
Phaeozem	Bacteroidota	pH	-0.403663	0.0190641	*
Luvisol	Desulfobacterota	pH	-0.333253	0.0731431	ns
Podzol	Desulfobacterota	pH	-0.180485	0.394352	ns
Phaeozem	Desulfobacterota	pH	0.371776	0.0338979	*
Luvisol	Pseudomonadota	pH	0.279075	0.149244	ns
Podzol	Pseudomonadota	pH	-0.0830639	0.713776	ns
Phaeozem	Pseudomonadota	pH	-0.438888	0.00966183	**
Luvisol	Bacillota	pH	-0.321528	0.085613	ns
Podzol	Bacillota	pH	-0.074254	0.744039	ns
Phaeozem	Bacillota	pH	0.378615	0.03042	*
Luvisol	Methylomirabilota	pH	-0.563002	0.000368049	***
Podzol	Methylomirabilota	pH	-0.193833	0.346185	ns
Phaeozem	Methylomirabilota	pH	0.818124	6.0928e-11	***
Luvisol	Actinomycetota	pH	0.24898	0.208955	ns
Podzol	Actinomycetota	pH	0.0184173	0.938158	ns
Phaeozem	Actinomycetota	pH	-0.446257	0.00821989	**
Luvisol	Acidobacteriota	pH	-0.213927	0.297557	ns
Podzol	Acidobacteriota	pH	-0.0769414	0.734116	ns
Phaeozem	Acidobacteriota	pH	-0.231139	0.239622	ns
Luvisol	Cyanobacteria	pH	0.479638	0.00445239	**
Podzol	Cyanobacteria	pH	0.319381	0.085613	ns
Phaeozem	Cyanobacteria	pH	-0.494803	0.00247899	**
Luvisol	Planctomycetota	pH	0.502638	0.00252216	**
Podzol	Planctomycetota	pH	0.370779	0.0365476	*
Phaeozem	Planctomycetota	pH	-0.612176	4.57517e-05	***
Luvisol	Myxococcota	pH	0.236267	0.239622	ns
Podzol	Myxococcota	pH	0.0560179	0.80834	ns
Phaeozem	Myxococcota	pH	0.0253278	0.909961	ns
Luvisol	Ca. Patescibacteria	Moisture	-0.25029	0.207088	ns
Podzol	Ca. Patescibacteria	Moisture	0.0851741	0.707231	ns
Phaeozem	Ca. Patescibacteria	Moisture	-0.264032	0.166687	ns
Luvisol	Verrucomicrobiota	Moisture	-0.0290546	0.898119	ns
Podzol	Verrucomicrobiota	Moisture	0.101454	0.656901	ns
Phaeozem	Verrucomicrobiota	Moisture	0.0396752	0.853505	ns
Luvisol	Elusimicrobiota	Moisture	-0.306746	0.104168	ns
Podzol	Elusimicrobiota	Moisture	0.158979	0.450226	ns
Phaeozem	Elusimicrobiota	Moisture	-0.200843	0.3187	ns
Luvisol	Ca. Dormibacteria	Moisture	0.0533205	0.820555	ns
Podzol	Ca. Dormibacteria	Moisture	0.176686	0.399776	ns
Phaeozem	Ca. Dormibacteria	Moisture	0.151468	0.465781	ns
Luvisol	Ca. Dependentiae	Moisture	0.177692	0.402257	ns
Podzol	Ca. Dependentiae	Moisture	0.209917	0.302126	ns
Phaeozem	Ca. Dependentiae	Moisture	0.155995	0.452265	ns
Luvisol	Bdellovibrionota	Moisture	-0.214219	0.297557	ns
Podzol	Bdellovibrionota	Moisture	0.345525	0.056311	ns
Phaeozem	Bdellovibrionota	Moisture	-0.0351103	0.873999	ns
Luvisol	Nitrospirota	Moisture	-0.159905	0.452265	ns
Podzol	Nitrospirota	Moisture	0.11008	0.625412	ns
Phaeozem	Nitrospirota	Moisture	0.140501	0.508808	ns
Luvisol	Chloroflexota	Moisture	0.17374	0.412533	ns
Podzol	Chloroflexota	Moisture	-0.0629714	0.782654	ns
Phaeozem	Chloroflexota	Moisture	-0.00656889	0.980755	ns
Luvisol	Bacteroidota	Moisture	-0.0249528	0.913023	ns
Podzol	Bacteroidota	Moisture	0.0961414	0.666171	ns
Phaeozem	Bacteroidota	Moisture	-0.144764	0.492732	ns
Luvisol	Desulfobacterota	Moisture	0.168633	0.423668	ns
Podzol	Desulfobacterota	Moisture	0.04865	0.834443	ns
Phaeozem	Desulfobacterota	Moisture	0.0924386	0.672548	ns
Luvisol	Pseudomonadota	Moisture	-0.113856	0.622795	ns
Podzol	Pseudomonadota	Moisture	-0.104717	0.645021	ns
Phaeozem	Pseudomonadota	Moisture	-0.166022	0.423668	ns
Luvisol	Bacillota	Moisture	0.23802	0.235984	ns
Podzol	Bacillota	Moisture	0.0513493	0.824107	ns
Phaeozem	Bacillota	Moisture	0.28818	0.124719	ns
Luvisol	Methylomirabilota	Moisture	0.0463792	0.843926	ns
Podzol	Methylomirabilota	Moisture	0.241824	0.21826	ns
Phaeozem	Methylomirabilota	Moisture	-0.0020474	0.993412	ns
Luvisol	Actinomycetota	Moisture	0.00157039	0.993639	ns
Podzol	Actinomycetota	Moisture	-0.205014	0.314049	ns
Phaeozem	Actinomycetota	Moisture	0.118588	0.59006	ns
Luvisol	Acidobacteriota	Moisture	0.0997405	0.66119	ns
Podzol	Acidobacteriota	Moisture	-0.0288032	0.898119	ns
Phaeozem	Acidobacteriota	Moisture	-0.0636095	0.781032	ns
Luvisol	Cyanobacteria	Moisture	0.0467663	0.843926	ns
Podzol	Cyanobacteria	Moisture	-0.0713104	0.755468	ns
Phaeozem	Cyanobacteria	Moisture	-0.0409166	0.85199	ns
Luvisol	Planctomycetota	Moisture	0.0053692	0.98432	ns
Podzol	Planctomycetota	Moisture	-0.0512672	0.824107	ns
Phaeozem	Planctomycetota	Moisture	0.0305554	0.896463	ns
Luvisol	Myxococcota	Moisture	0.0020134	0.993412	ns
Podzol	Myxococcota	Moisture	0.0566348	0.807919	ns
Phaeozem	Myxococcota	Moisture	-0.043947	0.84567	ns
Luvisol	Ca. Patescibacteria	Density	0.0103771	0.969144	ns
Podzol	Ca. Patescibacteria	Density	-0.134146	0.537188	ns
Phaeozem	Ca. Patescibacteria	Density	-0.156268	0.452265	ns
Luvisol	Verrucomicrobiota	Density	-0.0241596	0.915393	ns
Podzol	Verrucomicrobiota	Density	-0.202918	0.3187	ns
Phaeozem	Verrucomicrobiota	Density	-0.0726267	0.747184	ns
Luvisol	Elusimicrobiota	Density	0.224016	0.27294	ns
Podzol	Elusimicrobiota	Density	-0.262356	0.175791	ns
Phaeozem	Elusimicrobiota	Density	-0.189038	0.35625	ns
Luvisol	Ca. Dormibacteria	Density	-0.465875	0.00626322	**
Podzol	Ca. Dormibacteria	Density	0.0119775	0.961683	ns
Phaeozem	Ca. Dormibacteria	Density	0.571055	0.000211526	***
Luvisol	Ca. Dependentiae	Density	-0.231943	0.25167	ns
Podzol	Ca. Dependentiae	Density	-0.337606	0.0652728	ns
Phaeozem	Ca. Dependentiae	Density	0.0890283	0.68497	ns
Luvisol	Bdellovibrionota	Density	0.31205	0.0979148	ns
Podzol	Bdellovibrionota	Density	-0.331516	0.0714311	ns
Phaeozem	Bdellovibrionota	Density	-0.126622	0.560815	ns
Luvisol	Nitrospirota	Density	-0.258491	0.189587	ns
Podzol	Nitrospirota	Density	-0.353699	0.0481315	*
Phaeozem	Nitrospirota	Density	0.462565	0.00552879	**
Luvisol	Chloroflexota	Density	-0.54692	0.000604179	***
Podzol	Chloroflexota	Density	0.203027	0.3187	ns
Phaeozem	Chloroflexota	Density	0.357397	0.0426622	*
Luvisol	Bacteroidota	Density	0.425201	0.0148845	*
Podzol	Bacteroidota	Density	-0.108914	0.628248	ns
Phaeozem	Bacteroidota	Density	-0.372832	0.0337682	*
Luvisol	Desulfobacterota	Density	-0.195588	0.346185	ns
Podzol	Desulfobacterota	Density	-0.292869	0.122431	ns
Phaeozem	Desulfobacterota	Density	0.224701	0.259462	ns
Luvisol	Pseudomonadota	Density	0.26404	0.177649	ns
Podzol	Pseudomonadota	Density	0.253371	0.192764	ns
Phaeozem	Pseudomonadota	Density	-0.315193	0.085613	ns
Luvisol	Bacillota	Density	-0.362895	0.0433541	*
Podzol	Bacillota	Density	0.092477	0.676024	ns
Phaeozem	Bacillota	Density	0.143735	0.496536	ns
Luvisol	Methylomirabilota	Density	-0.365579	0.0420322	*
Podzol	Methylomirabilota	Density	-0.129705	0.55669	ns
Phaeozem	Methylomirabilota	Density	0.482769	0.00337002	**
Luvisol	Actinomycetota	Density	0.170799	0.422474	ns
Podzol	Actinomycetota	Density	0.260331	0.179533	ns
Phaeozem	Actinomycetota	Density	-0.0943127	0.666709	ns
Luvisol	Acidobacteriota	Density	-0.261003	0.183253	ns
Podzol	Acidobacteriota	Density	-0.198971	0.326926	ns
Phaeozem	Acidobacteriota	Density	-0.0504898	0.824107	ns
Luvisol	Cyanobacteria	Density	0.322111	0.085613	ns
Podzol	Cyanobacteria	Density	-0.153784	0.465781	ns
Phaeozem	Cyanobacteria	Density	-0.380318	0.0295291	*
Luvisol	Planctomycetota	Density	0.3733	0.03714	*
Podzol	Planctomycetota	Density	-0.0955116	0.666709	ns
Phaeozem	Planctomycetota	Density	-0.382176	0.0292037	*
Luvisol	Myxococcota	Density	0.245839	0.214495	ns
Podzol	Myxococcota	Density	-0.218775	0.281678	ns
Phaeozem	Myxococcota	Density	-0.165798	0.423668	ns

## Sheet: S7
Supplementary Table S7
Metadata comprising of soil physicochemical properties for each samples sampled from different cover crop variations, different sites, soil sampling depths (topsoil : 0-30 cm and subsoil: 30-60 cm) and soil moisture conditions
Sample_Name	Variation	Site	Soil_type	Condition	Depth	Plot	Timepoint	Cover_crop_category	Year	Project	Subproject	Total_Nitrogen	Total_Organic_Carbon	pH	Moisture_per_cent	Bulk_density	Richness_Shannon
HS_D_1_48_MBS_30	Fallow	Hohenschulen	Luvisol	Drought	Topsoil	48	T3: R1-RX	Fallow	2023	RWS1	SP2	0.138591	1.42618	6.49175	14.3384	1.7275	7.59178
HS_D_1_48_MBS_60	Fallow	Hohenschulen	Luvisol	Drought	Subsoil	48	T3: R1-RX	Fallow	2023	RWS1	SP2	0.0970813	1.07197	6.47989	14.3384	1.56	8.00498
HS_D_1_69_MBS_60	Fallow	Hohenschulen	Luvisol	Drought	Subsoil	69	T3: R1-RX	Fallow	2023	RWS1	SP2	0.0924321	0.936232	6.47989	14.3384	1.56	7.60643
HS_D_1_78_MBS_30	Fallow	Hohenschulen	Luvisol	Drought	Topsoil	78	T3: R1-RX	Fallow	2023	RWS1	SP2	0.0838258	1.00689	6.49175	14.3384	1.7275	7.87339
HS_D_10_47_MBS_30	Brassica/Grass	Hohenschulen	Luvisol	Drought	Topsoil	47	T3: R1-RX	Mixture	2023	RWS1	SP2	0.148719	1.50944	6.49175	14.3384	1.74625	7.41779
HS_D_10_47_MBS_60	Brassica/Grass	Hohenschulen	Luvisol	Drought	Subsoil	47	T3: R1-RX	Mixture	2023	RWS1	SP2	0.132539	1.36406	6.49175	14.3384	1.74625	7.38028
HS_D_10_60_MBS_30	Brassica/Grass	Hohenschulen	Luvisol	Drought	Topsoil	60	T3: R1-RX	Mixture	2023	RWS1	SP2	0.143569	1.54814	6.49175	14.3384	1.74625	7.84456
HS_D_10_60_MBS_60	Brassica/Grass	Hohenschulen	Luvisol	Drought	Subsoil	60	T3: R1-RX	Mixture	2023	RWS1	SP2	0.0910189	0.932099	6.49175	14.3384	1.74625	7.11176
HS_D_10_66_MBS_30	Brassica/Grass	Hohenschulen	Luvisol	Drought	Topsoil	66	T3: R1-RX	Mixture	2023	RWS1	SP2	0.112068	1.07266	6.49175	14.3384	1.74625	7.23593
HS_D_10_66_MBS_60	Brassica/Grass	Hohenschulen	Luvisol	Drought	Subsoil	66	T3: R1-RX	Mixture	2023	RWS1	SP2	0.042909	0.363582	6.49175	14.3384	1.74625	7.13941
HS_D_8_46_MBS_30	Legume/Grass	Hohenschulen	Luvisol	Drought	Topsoil	46	T3: R1-RX	Mixture	2023	RWS1	SP2	0.172547	1.873	6.49175	14.3384	1.69	7.46208
HS_D_8_46_MBS_60	Legume/Grass	Hohenschulen	Luvisol	Drought	Subsoil	46	T3: R1-RX	Mixture	2023	RWS1	SP2	0.125228	1.27221	6.47989	14.3384	1.6475	7.31196
HS_D_8_67_MBS_30	Legume/Grass	Hohenschulen	Luvisol	Drought	Topsoil	67	T3: R1-RX	Mixture	2023	RWS1	SP2	0.117779	1.16955	6.49175	14.3384	1.69	7.38751
HS_D_8_67_MBS_60	Legume/Grass	Hohenschulen	Luvisol	Drought	Subsoil	67	T3: R1-RX	Mixture	2023	RWS1	SP2	0.0378059	0.327099	6.47989	14.3384	1.6475	7.64606
HS_D_8_80_MBS_30	Legume/Grass	Hohenschulen	Luvisol	Drought	Topsoil	80	T3: R1-RX	Mixture	2023	RWS1	SP2	0.131776	1.33228	6.49175	14.3384	1.69	8.02602
HS_D_8_80_MBS_60	Legume/Grass	Hohenschulen	Luvisol	Drought	Subsoil	80	T3: R1-RX	Mixture	2023	RWS1	SP2	0.0702614	0.698525	6.47989	14.3384	1.6475	6.73399
HS_RF_1_48_MBS_30	Fallow	Hohenschulen	Luvisol	Rainfall-fed	Topsoil	48	T3: R1-RX	Fallow	2023	RWS1	SP2	0.121957	1.22038	6.49175	16.1554	1.7275	7.54437
HS_RF_1_48_MBS_60	Fallow	Hohenschulen	Luvisol	Rainfall-fed	Subsoil	48	T3: R1-RX	Fallow	2023	RWS1	SP2	0.0853042	0.828132	6.47989	16.1554	1.56	7.97339
HS_RF_1_69_MBS_30	Fallow	Hohenschulen	Luvisol	Rainfall-fed	Topsoil	69	T3: R1-RX	Fallow	2023	RWS1	SP2	0.137132	1.38705	6.49175	16.1554	1.7275	7.37958
HS_RF_1_69_MBS_60	Fallow	Hohenschulen	Luvisol	Rainfall-fed	Subsoil	69	T3: R1-RX	Fallow	2023	RWS1	SP2	0.0778793	0.737135	6.47989	16.1554	1.56	7.64011
HS_RF_1_78_MBS_30	Fallow	Hohenschulen	Luvisol	Rainfall-fed	Topsoil	78	T3: R1-RX	Fallow	2023	RWS1	SP2	0.120953	1.15531	6.49175	16.1554	1.7275	7.76632
HS_RF_1_78_MBS_60	Fallow	Hohenschulen	Luvisol	Rainfall-fed	Subsoil	78	T3: R1-RX	Fallow	2023	RWS1	SP2	0.0536263	0.444362	6.47989	16.1554	1.56	6.86794
HS_RF_10_47_MBS_30	Brassica/Grass	Hohenschulen	Luvisol	Rainfall-fed	Topsoil	47	T3: R1-RX	Mixture	2023	RWS1	SP2	0.124384	1.2487	6.49175	16.1554	1.74625	7.8201
HS_RF_10_47_MBS_60	Brassica/Grass	Hohenschulen	Luvisol	Rainfall-fed	Subsoil	47	T3: R1-RX	Mixture	2023	RWS1	SP2	0.0343063	0.331798	6.49175	16.1554	1.74625	7.47053
HS_RF_10_60_MBS_30	Brassica/Grass	Hohenschulen	Luvisol	Rainfall-fed	Topsoil	60	T3: R1-RX	Mixture	2023	RWS1	SP2	0.142357	1.39825	6.49175	16.1554	1.74625	7.82083
HS_RF_10_60_MBS_60	Brassica/Grass	Hohenschulen	Luvisol	Rainfall-fed	Subsoil	60	T3: R1-RX	Mixture	2023	RWS1	SP2	0.10901	1.06259	6.49175	16.1554	1.74625	7.57754
HS_RF_10_66_MBS_30	Brassica/Grass	Hohenschulen	Luvisol	Rainfall-fed	Topsoil	66	T3: R1-RX	Mixture	2023	RWS1	SP2	0.12686	1.2445	6.49175	16.1554	1.74625	7.19269
HS_RF_10_66_MBS_60	Brassica/Grass	Hohenschulen	Luvisol	Rainfall-fed	Subsoil	66	T3: R1-RX	Mixture	2023	RWS1	SP2	0.121155	1.16826	6.49175	16.1554	1.74625	7.62318
HS_RF_8_46_MBS_30	Legume/Grass	Hohenschulen	Luvisol	Rainfall-fed	Topsoil	46	T3: R1-RX	Mixture	2023	RWS1	SP2	0.140616	1.34337	6.49175	16.1554	1.69	7.67857
HS_RF_8_46_MBS_60	Legume/Grass	Hohenschulen	Luvisol	Rainfall-fed	Subsoil	46	T3: R1-RX	Mixture	2023	RWS1	SP2	0.108501	1.11299	6.47989	16.1554	1.6475	6.92135
HS_RF_8_67_MBS_30	Legume/Grass	Hohenschulen	Luvisol	Rainfall-fed	Topsoil	67	T3: R1-RX	Mixture	2023	RWS1	SP2	0.128061	1.27113	6.49175	16.1554	1.69	7.68514
HS_RF_8_67_MBS_60	Legume/Grass	Hohenschulen	Luvisol	Rainfall-fed	Subsoil	67	T3: R1-RX	Mixture	2023	RWS1	SP2	0.0606492	0.563205	6.47989	16.1554	1.6475	7.6584
HS_RF_8_80_MBS_30	Legume/Grass	Hohenschulen	Luvisol	Rainfall-fed	Topsoil	80	T3: R1-RX	Mixture	2023	RWS1	SP2	0.0424373	0.327392	6.49175	16.1554	1.69	7.78973
HS_RF_8_80_MBS_60	Legume/Grass	Hohenschulen	Luvisol	Rainfall-fed	Subsoil	80	T3: R1-RX	Mixture	2023	RWS1	SP2	0.0726347	0.64142	6.47989	16.1554	1.6475	7.77795
KD_D_1_19_MBS_30	Fallow	Karkendamm	Podzol	Drought	Topsoil	19	T3: R1-RX	Fallow	2023	RWS1	SP2	0.146574	1.98095	5.2125	3.85243	1.37778	8.16116
KD_D_1_19_MBS_60	Fallow	Karkendamm	Podzol	Drought	Subsoil	19	T3: R1-RX	Fallow	2023	RWS1	SP2	0.0469817	0.918969	5.21	3.85243	1.54244	7.08565
KD_D_1_21_MBS_30	Fallow	Karkendamm	Podzol	Drought	Topsoil	21	T3: R1-RX	Fallow	2023	RWS1	SP2	0.129483	1.71177	5.2125	3.85243	1.37778	7.2037
KD_D_1_21_MBS_60	Fallow	Karkendamm	Podzol	Drought	Subsoil	21	T3: R1-RX	Fallow	2023	RWS1	SP2	0.102774	1.44168	5.21	3.85243	1.54244	7.22969
KD_D_1_28_MBS_30	Fallow	Karkendamm	Podzol	Drought	Topsoil	28	T3: R1-RX	Fallow	2023	RWS1	SP2	0.143618	2.0071	5.2125	3.85243	1.37778	6.81141
KD_D_1_28_MBS_60	Fallow	Karkendamm	Podzol	Drought	Subsoil	28	T3: R1-RX	Fallow	2023	RWS1	SP2	0.0985905	1.47522	5.21	3.85243	1.54244	7.30158
KD_D_10_18_MBS_30	Brassica/Grass	Karkendamm	Podzol	Drought	Topsoil	18	T3: R1-RX	Mixture	2023	RWS1	SP2	0.126773	1.66897	5.21	3.85243	1.54244	8.10381
KD_D_10_18_MBS_60	Brassica/Grass	Karkendamm	Podzol	Drought	Subsoil	18	T3: R1-RX	Mixture	2023	RWS1	SP2	0.00898129	0.17527	5.21	3.85243	1.35016	7.5079
KD_D_10_23_MBS_30	Brassica/Grass	Karkendamm	Podzol	Drought	Topsoil	23	T3: R1-RX	Mixture	2023	RWS1	SP2	0.12254	1.64817	5.21	3.85243	1.35016	7.70008
KD_D_10_23_MBS_60	Brassica/Grass	Karkendamm	Podzol	Drought	Subsoil	23	T3: R1-RX	Mixture	2023	RWS1	SP2	0.0305813	0.53903	5.21	3.85243	1.35016	6.97912
KD_D_10_32_MBS_30	Brassica/Grass	Karkendamm	Podzol	Drought	Topsoil	32	T3: R1-RX	Mixture	2023	RWS1	SP2	0.12002	1.512	5.21	3.85243	1.35016	7.24772
KD_D_10_32_MBS_60	Brassica/Grass	Karkendamm	Podzol	Drought	Subsoil	32	T3: R1-RX	Mixture	2023	RWS1	SP2	0.14032	1.81794	5.21	3.85243	1.35016	7.44232
KD_D_8_17_MBS_30	Legume/Grass	Karkendamm	Podzol	Drought	Topsoil	17	T3: R1-RX	Mixture	2023	RWS1	SP2	0.128741	1.77178	5.21	3.85243	1.35016	7.37506
KD_D_8_17_MBS_60	Legume/Grass	Karkendamm	Podzol	Drought	Subsoil	17	T3: R1-RX	Mixture	2023	RWS1	SP2	0.0201594	0.301041	5.21	3.85243	1.47536	5.34249
KD_D_8_24_MBS_30	Legume/Grass	Karkendamm	Podzol	Drought	Topsoil	24	T3: R1-RX	Mixture	2023	RWS1	SP2	0.115996	1.50982	5.21	3.85243	1.47536	7.70311
KD_D_8_24_MBS_60	Legume/Grass	Karkendamm	Podzol	Drought	Subsoil	24	T3: R1-RX	Mixture	2023	RWS1	SP2	0.0464198	0.804581	5.21	3.85243	1.47536	7.13818
KD_D_8_31_MBS_30	Legume/Grass	Karkendamm	Podzol	Drought	Topsoil	31	T3: R1-RX	Mixture	2023	RWS1	SP2	0.128261	1.66901	5.21	3.85243	1.47536	7.73023
KD_D_8_31_MBS_60	Legume/Grass	Karkendamm	Podzol	Drought	Subsoil	31	T3: R1-RX	Mixture	2023	RWS1	SP2	0.0893295	1.19294	5.21	3.85243	1.47536	7.35362
KD_RF_1_19_MBS_30	Fallow	Karkendamm	Podzol	Rainfall-fed	Topsoil	19	T3: R1-RX	Fallow	2023	RWS1	SP2	0.177096	2.36687	5.2125	5.58443	1.37778	7.00904
KD_RF_1_19_MBS_60	Fallow	Karkendamm	Podzol	Rainfall-fed	Subsoil	19	T3: R1-RX	Fallow	2023	RWS1	SP2	0.09814	1.58532	5.21	5.58443	1.54244	7.43154
KD_RF_1_21_MBS_30	Fallow	Karkendamm	Podzol	Rainfall-fed	Topsoil	21	T3: R1-RX	Fallow	2023	RWS1	SP2	0.140136	1.8674	5.2125	5.58443	1.37778	6.94082
KD_RF_1_21_MBS_60	Fallow	Karkendamm	Podzol	Rainfall-fed	Subsoil	21	T3: R1-RX	Fallow	2023	RWS1	SP2	0.0694503	1.14759	5.21	5.58443	1.54244	5.70796
KD_RF_1_28_MBS_30	Fallow	Karkendamm	Podzol	Rainfall-fed	Topsoil	28	T3: R1-RX	Fallow	2023	RWS1	SP2	0.13122	1.86953	5.2125	5.58443	1.37778	7.47725
KD_RF_1_28_MBS_60	Fallow	Karkendamm	Podzol	Rainfall-fed	Subsoil	28	T3: R1-RX	Fallow	2023	RWS1	SP2	0.0479696	0.973014	5.21	5.58443	1.54244	7.52033
KD_RF_10_18_MBS_30	Brassica/Grass	Karkendamm	Podzol	Rainfall-fed	Topsoil	18	T3: R1-RX	Mixture	2023	RWS1	SP2	0.136549	1.75119	5.21	5.58443	1.54244	7.72231
KD_RF_10_18_MBS_60	Brassica/Grass	Karkendamm	Podzol	Rainfall-fed	Subsoil	18	T3: R1-RX	Mixture	2023	RWS1	SP2	0.00868974	0.149073	5.21	5.58443	1.35016	7.63819
KD_RF_10_23_MBS_30	Brassica/Grass	Karkendamm	Podzol	Rainfall-fed	Topsoil	23	T3: R1-RX	Mixture	2023	RWS1	SP2	0.128182	1.65462	5.21	5.58443	1.35016	7.92681
KD_RF_10_23_MBS_60	Brassica/Grass	Karkendamm	Podzol	Rainfall-fed	Subsoil	23	T3: R1-RX	Mixture	2023	RWS1	SP2	0.0441445	0.742828	5.21	5.58443	1.35016	7.38068
KD_RF_10_32_MBS_30	Brassica/Grass	Karkendamm	Podzol	Rainfall-fed	Topsoil	32	T3: R1-RX	Mixture	2023	RWS1	SP2	0.116706	1.55545	5.21	5.58443	1.35016	7.16225
KD_RF_10_32_MBS_60	Brassica/Grass	Karkendamm	Podzol	Rainfall-fed	Subsoil	32	T3: R1-RX	Mixture	2023	RWS1	SP2	0.0306482	0.500304	5.21	5.58443	1.35016	7.61506
KD_RF_8_17_MBS_30	Legume/Grass	Karkendamm	Podzol	Rainfall-fed	Topsoil	17	T3: R1-RX	Mixture	2023	RWS1	SP2	0.0565706	1.77944	5.21	5.58443	1.35016	7.64853
KD_RF_8_17_MBS_60	Legume/Grass	Karkendamm	Podzol	Rainfall-fed	Subsoil	17	T3: R1-RX	Mixture	2023	RWS1	SP2	0.018181	0.705397	5.21	5.58443	1.47536	7.11412
KD_RF_8_24_MBS_30	Legume/Grass	Karkendamm	Podzol	Rainfall-fed	Topsoil	24	T3: R1-RX	Mixture	2023	RWS1	SP2	0.126857	1.67663	5.21	5.58443	1.47536	7.57274
KD_RF_8_24_MBS_60	Legume/Grass	Karkendamm	Podzol	Rainfall-fed	Subsoil	24	T3: R1-RX	Mixture	2023	RWS1	SP2	0.0686587	1.96074	5.21	5.58443	1.47536	7.32281
KD_RF_8_31_MBS_30	Legume/Grass	Karkendamm	Podzol	Rainfall-fed	Topsoil	31	T3: R1-RX	Mixture	2023	RWS1	SP2	0.119733	1.60873	5.21	5.58443	1.47536	7.93202
KD_RF_8_31_MBS_60	Legume/Grass	Karkendamm	Podzol	Rainfall-fed	Subsoil	31	T3: R1-RX	Mixture	2023	RWS1	SP2	0.0387785	0.609422	5.21	5.58443	1.47536	7.5352
RH_D_1_18_MBS_30	Fallow	Reinshof	Phaeozem	Drought	Topsoil	18	T3: R1-RX	Fallow	2023	RWS1	SP2	0.133173	1.35975	7.14	29.4563	1.1469	7.6773
RH_D_1_18_MBS_60	Fallow	Reinshof	Phaeozem	Drought	Subsoil	18	T3: R1-RX	Fallow	2023	RWS1	SP2	0.058498	0.503372	7.235	29.4563	1.52677	7.62403
RH_D_1_31_MBS_30	Fallow	Reinshof	Phaeozem	Drought	Topsoil	31	T3: R1-RX	Fallow	2023	RWS1	SP2	0.0812657	1.33878	7.14	29.4563	1.1469	6.80772
RH_D_1_31_MBS_60	Fallow	Reinshof	Phaeozem	Drought	Subsoil	31	T3: R1-RX	Fallow	2023	RWS1	SP2	0.0467602	1.05875	7.235	29.4563	1.52677	6.80601
RH_D_10_19_MBS_30	Brassica/Grass	Reinshof	Phaeozem	Drought	Topsoil	19	T3: R1-RX	Mixture	2023	RWS1	SP2	0.0652585	0.521596	7.14	29.4563	1.7676	6.70207
RH_D_10_19_MBS_60	Brassica/Grass	Reinshof	Phaeozem	Drought	Subsoil	19	T3: R1-RX	Mixture	2023	RWS1	SP2	0.119947	1.09847	7.235	29.4563	2.17787	7.06063
RH_D_10_21_MBS_30	Brassica/Grass	Reinshof	Phaeozem	Drought	Topsoil	21	T3: R1-RX	Mixture	2023	RWS1	SP2	0.136378	1.2979	7.14	29.4563	1.7676	6.98772
RH_D_10_21_MBS_60	Brassica/Grass	Reinshof	Phaeozem	Drought	Subsoil	21	T3: R1-RX	Mixture	2023	RWS1	SP2	0.0469669	0.369448	7.235	29.4563	2.17787	7.272
RH_D_10_28_MBS_30	Brassica/Grass	Reinshof	Phaeozem	Drought	Topsoil	28	T3: R1-RX	Mixture	2023	RWS1	SP2	0.133906	1.22103	7.14	29.4563	1.7676	7.02627
RH_D_10_28_MBS_60	Brassica/Grass	Reinshof	Phaeozem	Drought	Subsoil	28	T3: R1-RX	Mixture	2023	RWS1	SP2	0.0610723	0.4844	7.235	29.4563	2.17787	7.052
RH_D_8_20_MBS_30	Legume/Grass	Reinshof	Phaeozem	Drought	Topsoil	20	T3: R1-RX	Mixture	2023	RWS1	SP2	0.135037	1.30315	7.14	29.4563	1.0007	6.75726
RH_D_8_20_MBS_60	Legume/Grass	Reinshof	Phaeozem	Drought	Subsoil	20	T3: R1-RX	Mixture	2023	RWS1	SP2	0.059388	0.495574	7.235	29.4563	1.43243	6.81499
RH_D_8_27_MBS_30	Legume/Grass	Reinshof	Phaeozem	Drought	Topsoil	27	T3: R1-RX	Mixture	2023	RWS1	SP2	0.136417	1.25335	7.14	29.4563	1.0007	6.15622
RH_D_8_27_MBS_60	Legume/Grass	Reinshof	Phaeozem	Drought	Subsoil	27	T3: R1-RX	Mixture	2023	RWS1	SP2	0.0488629	0.355496	7.235	29.4563	1.43243	6.99621
RH_D_8_29_MBS_30	Legume/Grass	Reinshof	Phaeozem	Drought	Topsoil	29	T3: R1-RX	Mixture	2023	RWS1	SP2	0.143746	1.36179	7.14	29.4563	1.0007	7.02422
RH_D_8_29_MBS_60	Legume/Grass	Reinshof	Phaeozem	Drought	Subsoil	29	T3: R1-RX	Mixture	2023	RWS1	SP2	0.0656624	0.547235	7.235	29.4563	1.43243	7.1693
RH_RF_1_18_MBS_30	Fallow	Reinshof	Phaeozem	Rainfall-fed	Topsoil	18	T3: R1-RX	Fallow	2023	RWS1	SP2	0.13679	1.34612	7.14	30.4152	1.1469	6.34346
RH_RF_1_18_MBS_60	Fallow	Reinshof	Phaeozem	Rainfall-fed	Subsoil	18	T3: R1-RX	Fallow	2023	RWS1	SP2	0.0662485	0.601076	7.235	30.4152	1.52677	7.02092
RH_RF_1_31_MBS_30	Fallow	Reinshof	Phaeozem	Rainfall-fed	Topsoil	31	T3: R1-RX	Fallow	2023	RWS1	SP2	0.13473	1.26871	7.14	30.4152	1.1469	7.14607
RH_RF_1_31_MBS_60	Fallow	Reinshof	Phaeozem	Rainfall-fed	Subsoil	31	T3: R1-RX	Fallow	2023	RWS1	SP2	0.0577534	0.503657	7.235	30.4152	1.52677	6.3768
RH_RF_1_31_MBS_60	Fallow	Reinshof	Phaeozem	Rainfall-fed	Subsoil	31	T3: R1-RX	Fallow	2023	RWS1	SP2	0.0577534	0.503657	7.235	30.4152	1.52677	6.3768
RH_RF_10_19_MBS_30	Brassica/Grass	Reinshof	Phaeozem	Rainfall-fed	Topsoil	19	T3: R1-RX	Mixture	2023	RWS1	SP2	0.129808	1.23294	7.14	30.4152	1.7676	6.54768
RH_RF_10_19_MBS_60	Brassica/Grass	Reinshof	Phaeozem	Rainfall-fed	Subsoil	19	T3: R1-RX	Mixture	2023	RWS1	SP2	0.0657802	0.533002	7.235	30.4152	2.17787	6.62623
RH_RF_10_21_MBS_30	Brassica/Grass	Reinshof	Phaeozem	Rainfall-fed	Topsoil	21	T3: R1-RX	Mixture	2023	RWS1	SP2	0.123841	1.15958	7.14	30.4152	1.7676	7.18743
RH_RF_10_21_MBS_60	Brassica/Grass	Reinshof	Phaeozem	Rainfall-fed	Subsoil	21	T3: R1-RX	Mixture	2023	RWS1	SP2	0.0553774	0.495257	7.235	30.4152	2.17787	6.62487
RH_RF_10_28_MBS_30	Brassica/Grass	Reinshof	Phaeozem	Rainfall-fed	Topsoil	28	T3: R1-RX	Mixture	2023	RWS1	SP2	0.126423	1.2932	7.14	30.4152	1.7676	6.90175
RH_RF_10_28_MBS_60	Brassica/Grass	Reinshof	Phaeozem	Rainfall-fed	Subsoil	28	T3: R1-RX	Mixture	2023	RWS1	SP2	0.088145	0.730336	7.235	30.4152	2.17787	6.78917
RH_RF_8_20_MBS_30	Legume/Grass	Reinshof	Phaeozem	Rainfall-fed	Topsoil	20	T3: R1-RX	Mixture	2023	RWS1	SP2	0.134003	1.26848	7.14	30.4152	1.0007	7.23766
RH_RF_8_20_MBS_60	Legume/Grass	Reinshof	Phaeozem	Rainfall-fed	Subsoil	20	T3: R1-RX	Mixture	2023	RWS1	SP2	0.0791129	0.668835	7.235	30.4152	1.43243	7.013
RH_RF_8_27_MBS_30	Legume/Grass	Reinshof	Phaeozem	Rainfall-fed	Topsoil	27	T3: R1-RX	Mixture	2023	RWS1	SP2	0.120434	1.149	7.14	30.4152	1.0007	6.2954
RH_RF_8_27_MBS_60	Legume/Grass	Reinshof	Phaeozem	Rainfall-fed	Subsoil	27	T3: R1-RX	Mixture	2023	RWS1	SP2	0.0681766	0.553585	7.235	30.4152	1.43243	7.19829
RH_RF_8_29_MBS_30	Legume/Grass	Reinshof	Phaeozem	Rainfall-fed	Topsoil	29	T3: R1-RX	Mixture	2023	RWS1	SP2	0.130291	1.32937	7.14	30.4152	1.0007	6.35813
RH_RF_8_29_MBS_60	Legume/Grass	Reinshof	Phaeozem	Rainfall-fed	Subsoil	29	T3: R1-RX	Mixture	2023	RWS1	SP2	0.0515812	0.419906	7.235	30.4152	1.43243	6.77662

## Sheet: S8a-e
Supplementary Table S8a
Summary of Pairwise Wilcoxon test to evaluate the significant difference between protein expressions at the three sampling sites (Hohenschulen (Luvisol), Karkendamm (Podzol) and Reinshof (Phaeozem)) in the different soil sampling layers
Confidence intervals: *p < 0.05, **p < 0.01, ***p < 0.001, ****p < 0.0001
Variation	Depth	Soil_type_A	Soil_type_B	p.value_adjusted	p.value_adjusted_significance
Brassica/Grass	Topsoil	Luvisol	Podzol	0.841	ns
Brassica/Grass	Topsoil	Luvisol	Phaeozem	0.038	*
Brassica/Grass	Topsoil	Podzol	Phaeozem	1.65e-05	****
Brassica/Grass	Subsoil	Luvisol	Podzol	3.39e-11	****
Brassica/Grass	Subsoil	Luvisol	Phaeozem	5.6e-09	****
Brassica/Grass	Subsoil	Podzol	Phaeozem	0.366	ns
Fallow	Topsoil	Luvisol	Podzol	2.94e-20	****
Fallow	Topsoil	Luvisol	Phaeozem	2.94e-20	****
Fallow	Topsoil	Podzol	Phaeozem	0.241	ns
Fallow	Subsoil	Luvisol	Podzol	0.342	ns
Fallow	Subsoil	Luvisol	Phaeozem	0.342	ns
Fallow	Subsoil	Podzol	Phaeozem	0.986	ns
Legume/Grass	Topsoil	Luvisol	Podzol	8.46e-12	****
Legume/Grass	Topsoil	Luvisol	Phaeozem	4.36e-09	****
Legume/Grass	Topsoil	Podzol	Phaeozem	0.989	ns
Legume/Grass	Subsoil	Luvisol	Podzol	0.071	ns
Legume/Grass	Subsoil	Luvisol	Phaeozem	0.582	ns
Legume/Grass	Subsoil	Podzol	Phaeozem	0.582	ns
Supplementary Table S8b
The mean of number of protein groups identified in soil profiles with distinct cover crop variations, considering the sampling sites with different soil types, soil profile depths and the soil moisture conditions
Soil_type	Variation	Condition	Depth	mean_Protein_groups
Luvisol	Brassica/Grass	Drought	Topsoil	249.667
Luvisol	Brassica/Grass	Drought	Subsoil	168.667
Luvisol	Brassica/Grass	Rainfall-fed	Topsoil	252
Luvisol	Brassica/Grass	Rainfall-fed	Subsoil	194.667
Luvisol	Fallow	Drought	Topsoil	250.75
Luvisol	Fallow	Drought	Subsoil	251.667
Luvisol	Fallow	Rainfall-fed	Topsoil	268.5
Luvisol	Fallow	Rainfall-fed	Subsoil	219
Luvisol	Legume/Grass	Drought	Topsoil	283.667
Luvisol	Legume/Grass	Drought	Subsoil	193.333
Luvisol	Legume/Grass	Rainfall-fed	Topsoil	222.667
Luvisol	Legume/Grass	Rainfall-fed	Subsoil	101.667
Podzol	Brassica/Grass	Drought	Topsoil	608.333
Podzol	Brassica/Grass	Drought	Subsoil	366
Podzol	Brassica/Grass	Rainfall-fed	Topsoil	434
Podzol	Brassica/Grass	Rainfall-fed	Subsoil	264
Podzol	Fallow	Drought	Topsoil	597
Podzol	Fallow	Drought	Subsoil	421
Podzol	Fallow	Rainfall-fed	Topsoil	568.5
Podzol	Fallow	Rainfall-fed	Subsoil	334
Podzol	Legume/Grass	Drought	Topsoil	635
Podzol	Legume/Grass	Drought	Subsoil	350.667
Podzol	Legume/Grass	Rainfall-fed	Topsoil	650.333
Podzol	Legume/Grass	Rainfall-fed	Subsoil	243
Phaeozem	Brassica/Grass	Drought	Topsoil	426.667
Phaeozem	Brassica/Grass	Drought	Subsoil	225.333
Phaeozem	Brassica/Grass	Rainfall-fed	Topsoil	410.667
Phaeozem	Brassica/Grass	Rainfall-fed	Subsoil	210.333
Phaeozem	Fallow	Drought	Topsoil	434
Phaeozem	Fallow	Drought	Subsoil	288.25
Phaeozem	Fallow	Rainfall-fed	Topsoil	424
Phaeozem	Fallow	Rainfall-fed	Subsoil	269.75
Phaeozem	Legume/Grass	Drought	Topsoil	504.667
Phaeozem	Legume/Grass	Drought	Subsoil	258
Phaeozem	Legume/Grass	Rainfall-fed	Topsoil	529.333
Phaeozem	Legume/Grass	Rainfall-fed	Subsoil	318
Supplementary Table S8c
Summary of the differential expression of the overall proteins estimated between the soil moisture conditions (drought (D) and rainfall-fed (RF)) taking into consideration other parameters of interest - cover crop variations, soil sampling sites with different soil types and soil sampling depths (aasessed by Wilcoxon and MANOVA tests)
For differential expression, if log2FC > 0.6. and p < 0.05, such comparison is classified as UP
	if log2FC < 0.6. and p < 0.05, such comparison is classified as DOWN
Variation	Soil_type	Depth	Condition_A	Condition_B	mean_log2_LFQ_intensity	log2FC_(Drought/Rainfall-fed)	p.value_adjusted	Differential_expression
Brassica/Grass	Luvisol	Topsoil	Drought	Rainfall-fed	8.17415	0.885652	2.46e-06	UP
Brassica/Grass	Luvisol	Subsoil	Drought	Rainfall-fed	5.51528	-1.29346	0.0654	NO
Brassica/Grass	Podzol	Topsoil	Drought	Rainfall-fed	9.20024	4.00551	1.27e-89	UP
Brassica/Grass	Podzol	Subsoil	Drought	Rainfall-fed	5.4311	0.167126	2.76e-23	NO
Brassica/Grass	Phaeozem	Topsoil	Drought	Rainfall-fed	8.29414	-0.200181	0.24	NO
Brassica/Grass	Phaeozem	Subsoil	Drought	Rainfall-fed	5.51543	3.63158	2.87e-15	UP
Fallow	Luvisol	Topsoil	Drought	Rainfall-fed	6.40723	-0.178672	0.0809	NO
Fallow	Luvisol	Subsoil	Drought	Rainfall-fed	5.65253	2.27019	4.76e-05	UP
Fallow	Podzol	Topsoil	Drought	Rainfall-fed	8.14512	0.1334	0.000248	NO
Fallow	Podzol	Subsoil	Drought	Rainfall-fed	5.78587	0.0378257	0.00185	NO
Fallow	Phaeozem	Topsoil	Drought	Rainfall-fed	8.19779	0.567689	0.0177	NO
Fallow	Phaeozem	Subsoil	Drought	Rainfall-fed	5.46319	-1.41555	0.944	NO
Legume/Grass	Luvisol	Topsoil	Drought	Rainfall-fed	8.12901	1.26188	8.01e-10	UP
Legume/Grass	Luvisol	Subsoil	Drought	Rainfall-fed	5.94964	0.690304	2.49e-38	UP
Legume/Grass	Podzol	Topsoil	Drought	Rainfall-fed	8.18256	-0.311006	0.0025	NO
Legume/Grass	Podzol	Subsoil	Drought	Rainfall-fed	4.70338	3.01041	1.13e-12	UP
Legume/Grass	Phaeozem	Topsoil	Drought	Rainfall-fed	8.22221	-0.383073	0.169	NO
Legume/Grass	Phaeozem	Subsoil	Drought	Rainfall-fed	3.93189	-0.275197	0.00679	NO
Supplementary Table S8d
Summary of the differential expression of the overall proteins estimated between the soil variation types (fallow and cover crop mixtures) taking into consideration other parameters of interest - soil moisture conditions, soil sampling sites with different soil properties and soil sampling depths (aasessed by Wilcoxon and MANOVA tests)
For differential expression, if log2FC > 0.6. and p < 0.05, such comparison is classified as UP
	if log2FC < 0.6. and p < 0.05, such comparison is classified as DOWN
Soil_type	Depth	Variation	Condition	Variation_category_A	Variation_category_B	mean_log2_LFQ_intensity	log2FC_(Mixture/Fallow)	p.value_adjusted	Differential_expression
Luvisol	Topsoil	Legume/Grass	Drought	Fallow	Mixture	8.12901	-1.15937	5.03e-12	DOWN
Luvisol	Topsoil	Brassica/Grass	Rainfall-fed	Fallow	Mixture	6.54539	-0.95396	5.03e-12	DOWN
Luvisol	Topsoil	Brassica/Grass	Drought	Fallow	Mixture	8.17415	-1.33859	5.03e-12	DOWN
Luvisol	Topsoil	Legume/Grass	Rainfall-fed	Fallow	Mixture	6.87603	-0.611338	5.03e-12	DOWN
Luvisol	Subsoil	Brassica/Grass	Drought	Fallow	Mixture	5.51528	-0.097334	0.0345	NO
Luvisol	Subsoil	Legume/Grass	Rainfall-fed	Fallow	Mixture	2.85097	-0.101937	0.0345	NO
Luvisol	Subsoil	Brassica/Grass	Rainfall-fed	Fallow	Mixture	6.14705	-0.659076	0.0345	DOWN
Luvisol	Subsoil	Legume/Grass	Drought	Fallow	Mixture	5.94964	-0.401733	0.0345	DOWN
Podzol	Topsoil	Legume/Grass	Drought	Fallow	Mixture	8.18256	-0.0956499	0.0402	NO
Podzol	Topsoil	Brassica/Grass	Drought	Fallow	Mixture	9.20024	-0.457302	0.0402	DOWN
Podzol	Topsoil	Legume/Grass	Rainfall-fed	Fallow	Mixture	8.51852	-0.230718	0.0402	NO
Podzol	Topsoil	Brassica/Grass	Rainfall-fed	Fallow	Mixture	6.13207	1.28227	0.0402	UP
Podzol	Subsoil	Brassica/Grass	Drought	Fallow	Mixture	5.4311	1.34316	5.93e-28	UP
Podzol	Subsoil	Brassica/Grass	Rainfall-fed	Fallow	Mixture	3.86215	1.41574	5.93e-28	UP
Podzol	Subsoil	Legume/Grass	Drought	Fallow	Mixture	4.70338	0.782565	5.93e-28	UP
Podzol	Subsoil	Legume/Grass	Rainfall-fed	Fallow	Mixture	3.44746	2.08997	5.93e-28	UP
Phaeozem	Topsoil	Legume/Grass	Drought	Fallow	Mixture	8.22221	-0.319521	0.027	DOWN
Phaeozem	Topsoil	Brassica/Grass	Drought	Fallow	Mixture	8.29414	0.0374375	0.027	NO
Phaeozem	Topsoil	Legume/Grass	Rainfall-fed	Fallow	Mixture	8.47351	-0.485888	0.027	DOWN
Phaeozem	Topsoil	Brassica/Grass	Rainfall-fed	Fallow	Mixture	7.99841	-0.0494999	0.027	NO
Phaeozem	Subsoil	Legume/Grass	Drought	Fallow	Mixture	3.93189	1.17329	1.17e-14	UP
Phaeozem	Subsoil	Brassica/Grass	Drought	Fallow	Mixture	5.51543	0.81329	1.17e-14	UP
Phaeozem	Subsoil	Brassica/Grass	Rainfall-fed	Fallow	Mixture	4.2297	2.39047	1.17e-14	UP
Phaeozem	Subsoil	Legume/Grass	Rainfall-fed	Fallow	Mixture	4.51098	1.05377	1.17e-14	UP
Supplementary Table S8e
Summary of the differential expression of the overall proteins estimated between the soil sampling depths (topsoil and subsoil) taking into consideration other parameters of interest - soil moisture conditions, soil sampling sites with different soil properties and cover crop variations (aasessed by Wilcoxon and MANOVA tests)
For differential expression, if log2FC > 0.6. and p < 0.05, such comparison is classified as UP
	if log2FC < 0.6. and p < 0.05, such comparison is classified as DOWN
Variation	Soil_type	Condition	Depth_A	Depth_B	mean_log2_LFQ_intensity	log2FC_(Topsoil/Subsoil)	p.value_adjusted	Differential_expression
Brassica/Grass	Luvisol	Drought	Topsoil	Subsoil	8.17415	2.07103	1.73e-13	UP
Brassica/Grass	Luvisol	Rainfall-fed	Topsoil	Subsoil	6.54539	1.18538	1.73e-13	UP
Brassica/Grass	Podzol	Drought	Topsoil	Subsoil	9.20024	4.22686	4.06e-113	UP
Brassica/Grass	Podzol	Rainfall-fed	Topsoil	Subsoil	6.13207	0.221342	4.06e-113	NO
Brassica/Grass	Phaeozem	Drought	Topsoil	Subsoil	8.29414	2.67452	9.86e-115	UP
Brassica/Grass	Phaeozem	Rainfall-fed	Topsoil	Subsoil	7.99841	2.8747	9.86e-115	UP
Fallow	Luvisol	Drought	Topsoil	Subsoil	6.40723	0.981115	2.68e-18	UP
Fallow	Luvisol	Rainfall-fed	Topsoil	Subsoil	6.81733	1.15979	2.68e-18	UP
Fallow	Podzol	Drought	Topsoil	Subsoil	8.14512	1.82696	1.16e-88	UP
Fallow	Podzol	Rainfall-fed	Topsoil	Subsoil	7.64535	1.69356	1.16e-88	UP
Fallow	Phaeozem	Rainfall-fed	Topsoil	Subsoil	7.79663	1.29092	9.52e-61	UP
Fallow	Phaeozem	Drought	Topsoil	Subsoil	8.19779	1.85861	9.52e-61	UP
Legume/Grass	Luvisol	Drought	Topsoil	Subsoil	8.12901	2.04877	8.65e-67	UP
Legume/Grass	Luvisol	Rainfall-fed	Topsoil	Subsoil	6.87603	0.786887	8.65e-67	UP
Legume/Grass	Podzol	Drought	Topsoil	Subsoil	8.18256	2.85339	1.63e-204	UP
Legume/Grass	Podzol	Rainfall-fed	Topsoil	Subsoil	8.51852	3.1644	1.63e-204	UP
Legume/Grass	Phaeozem	Rainfall-fed	Topsoil	Subsoil	8.47351	3.67625	2.79e-112	UP
Legume/Grass	Phaeozem	Drought	Topsoil	Subsoil	8.22221	3.29318	2.79e-112	UP

## Sheet: S9
Supplementary Table S9
Metadata comprising of description of the identified enzymes from the different pathways at different sampling sites with different soil properties using different cover crop variations with the respective LFQ intensities and the differential expression under drought against rainfall-fed conditions
Category	Protein_Description	Variation	Phylum	Depth	Soil_type	Condition	LFQ_intensity	fold-change_differential_value_droughzt_vs_rainfall-fed
Amino acid synthesis and degradation	branched-chain ketoacid dehydrogenase complex	Brassica/Grass	Actinomycetota	Subsoil	Podzol	Drought	98.4698	1.47601
Amino acid synthesis and degradation	branched-chain ketoacid dehydrogenase complex	Brassica/Grass	Actinomycetota	Topsoil	Podzol	Drought	13548.5	4.98059
Amino acid synthesis and degradation	branched-chain ketoacid dehydrogenase complex	Brassica/Grass	Bacillota	Subsoil	Phaeozem	Drought	45223.3	10.9768
Amino acid synthesis and degradation	branched-chain ketoacid dehydrogenase complex	Fallow	Actinomycetota	Subsoil	Podzol	Drought	420.078	3.57506
Amino acid synthesis and degradation	branched-chain ketoacid dehydrogenase complex	Fallow	Actinomycetota	Topsoil	Podzol	Drought	4481.08	-1.8159
Amino acid synthesis and degradation	branched-chain ketoacid dehydrogenase complex	Fallow	Bacillota	Subsoil	Phaeozem	Drought	4250.46	-3.18165
Amino acid synthesis and degradation	branched-chain ketoacid dehydrogenase complex	Fallow	Bacillota	Topsoil	Phaeozem	Drought	78927.3	-0.245032
Amino acid synthesis and degradation	branched-chain ketoacid dehydrogenase complex	Legume/Grass	Actinomycetota	Subsoil	Podzol	Drought	197.943	-1.72461
Amino acid synthesis and degradation	branched-chain ketoacid dehydrogenase complex	Legume/Grass	Actinomycetota	Topsoil	Podzol	Drought	3761.22	-1.42138
Amino acid synthesis and degradation	branched-chain ketoacid dehydrogenase complex	Legume/Grass	Bacillota	Subsoil	Phaeozem	Drought	60444.4	0.82198
Amino acid synthesis and degradation	branched-chain ketoacid dehydrogenase complex	Legume/Grass	Bacillota	Subsoil	Podzol	Drought	27.9982	1.34954
Amino acid synthesis and degradation	branched-chain ketoacid dehydrogenase complex	Legume/Grass	Bacillota	Topsoil	Phaeozem	Drought	24.9119	0
Amino acid synthesis and degradation	branched-chain ketoacid dehydrogenase complex	Legume/Grass	Bacillota	Topsoil	Podzol	Drought	59.9008	-1.9159
Amino acid synthesis and degradation	branched-chain transaminase	Brassica/Grass	Actinomycetota	Subsoil	Podzol	Drought	98.4698	1.47601
Amino acid synthesis and degradation	branched-chain transaminase	Brassica/Grass	Actinomycetota	Topsoil	Podzol	Drought	13548.5	4.98059
Amino acid synthesis and degradation	branched-chain transaminase	Fallow	Actinomycetota	Subsoil	Podzol	Drought	420.078	3.57506
Amino acid synthesis and degradation	branched-chain transaminase	Fallow	Actinomycetota	Topsoil	Podzol	Drought	4481.08	-1.8159
Amino acid synthesis and degradation	branched-chain transaminase	Legume/Grass	Actinomycetota	Subsoil	Podzol	Drought	197.943	-1.72461
Amino acid synthesis and degradation	branched-chain transaminase	Legume/Grass	Actinomycetota	Topsoil	Podzol	Drought	3761.22	-1.42138
Amino acid synthesis and degradation	glutamate-gamma-semialdehyde dehydrogenase	Legume/Grass	Actinomycetota	Subsoil	Luvisol	Drought	7213.06	5.09548
Amino acid synthesis and degradation	glutamate-gamma-semialdehyde dehydrogenase	Legume/Grass	Actinomycetota	Topsoil	Luvisol	Drought	1515.66	2.66419
Amino acid synthesis and degradation	glutamine synthetase	Brassica/Grass	Acidobacteriota	Subsoil	Phaeozem	Drought	62.0039	-0.829251
Amino acid synthesis and degradation	glutamine synthetase	Brassica/Grass	Acidobacteriota	Subsoil	Podzol	Drought	204.388	0.39059
Amino acid synthesis and degradation	glutamine synthetase	Brassica/Grass	Acidobacteriota	Topsoil	Luvisol	Drought	32.071	2.53074
Amino acid synthesis and degradation	glutamine synthetase	Brassica/Grass	Acidobacteriota	Topsoil	Phaeozem	Drought	21995.5	2.63604
Amino acid synthesis and degradation	glutamine synthetase	Brassica/Grass	Acidobacteriota	Topsoil	Podzol	Drought	15373.3	5.12843
Amino acid synthesis and degradation	glutamine synthetase	Brassica/Grass	Actinomycetota	Subsoil	Luvisol	Drought	1.198	-11.6538
Amino acid synthesis and degradation	glutamine synthetase	Brassica/Grass	Actinomycetota	Subsoil	Phaeozem	Drought	13.6223	-1.55755
Amino acid synthesis and degradation	glutamine synthetase	Brassica/Grass	Actinomycetota	Subsoil	Podzol	Drought	1029.39	3.32831
Amino acid synthesis and degradation	glutamine synthetase	Brassica/Grass	Actinomycetota	Topsoil	Luvisol	Drought	41.0609	2.57125
Amino acid synthesis and degradation	glutamine synthetase	Brassica/Grass	Actinomycetota	Topsoil	Phaeozem	Drought	19491.1	-0.18323
Amino acid synthesis and degradation	glutamine synthetase	Brassica/Grass	Actinomycetota	Topsoil	Podzol	Drought	26798.8	5.10103
Amino acid synthesis and degradation	glutamine synthetase	Brassica/Grass	Armatimonadota	Subsoil	Luvisol	Drought	35.656	-0.324246
Amino acid synthesis and degradation	glutamine synthetase	Brassica/Grass	Armatimonadota	Subsoil	Phaeozem	Drought	108.533	1.29533
Amino acid synthesis and degradation	glutamine synthetase	Brassica/Grass	Armatimonadota	Subsoil	Podzol	Drought	1182.91	6.16579
Amino acid synthesis and degradation	glutamine synthetase	Brassica/Grass	Armatimonadota	Topsoil	Luvisol	Drought	1376.21	2.005
Amino acid synthesis and degradation	glutamine synthetase	Brassica/Grass	Armatimonadota	Topsoil	Phaeozem	Drought	7086.05	1.08893
Amino acid synthesis and degradation	glutamine synthetase	Brassica/Grass	Armatimonadota	Topsoil	Podzol	Drought	7634.83	5.24524
Amino acid synthesis and degradation	glutamine synthetase	Brassica/Grass	Bacillota	Subsoil	Phaeozem	Drought	277.202	5.32232
Amino acid synthesis and degradation	glutamine synthetase	Brassica/Grass	Bacillota	Subsoil	Podzol	Drought	332.285	-0.306897
Amino acid synthesis and degradation	glutamine synthetase	Brassica/Grass	Bacillota	Topsoil	Phaeozem	Drought	5860.86	2.33097
Amino acid synthesis and degradation	glutamine synthetase	Brassica/Grass	Bacillota	Topsoil	Podzol	Drought	43995.8	6.98641
Amino acid synthesis and degradation	glutamine synthetase	Brassica/Grass	Bacteroidota	Subsoil	Phaeozem	Drought	1522.3	0.00877639
Amino acid synthesis and degradation	glutamine synthetase	Brassica/Grass	Bacteroidota	Subsoil	Podzol	Drought	221.919	2.60823
Amino acid synthesis and degradation	glutamine synthetase	Brassica/Grass	Bacteroidota	Topsoil	Phaeozem	Drought	54297.7	0.810617
Amino acid synthesis and degradation	glutamine synthetase	Brassica/Grass	Bacteroidota	Topsoil	Podzol	Drought	41192.3	4.8999
Amino acid synthesis and degradation	glutamine synthetase	Brassica/Grass	Bdellovibrionota	Subsoil	Luvisol	Drought	35.656	-0.324246
Amino acid synthesis and degradation	glutamine synthetase	Brassica/Grass	Bdellovibrionota	Subsoil	Phaeozem	Drought	264.319	5.46974
Amino acid synthesis and degradation	glutamine synthetase	Brassica/Grass	Bdellovibrionota	Subsoil	Podzol	Drought	13342.7	8.87893
Amino acid synthesis and degradation	glutamine synthetase	Brassica/Grass	Bdellovibrionota	Topsoil	Luvisol	Drought	1376.21	2.005
Amino acid synthesis and degradation	glutamine synthetase	Brassica/Grass	Bdellovibrionota	Topsoil	Phaeozem	Drought	810.595	2.24381
Amino acid synthesis and degradation	glutamine synthetase	Brassica/Grass	Bdellovibrionota	Topsoil	Podzol	Drought	6062.26	6.81158
Amino acid synthesis and degradation	glutamine synthetase	Brassica/Grass	Candidatus Azambacteria	Subsoil	Podzol	Drought	1198.47	2.77438
Amino acid synthesis and degradation	glutamine synthetase	Brassica/Grass	Candidatus Azambacteria	Topsoil	Podzol	Drought	8276.66	5.49199
Amino acid synthesis and degradation	glutamine synthetase	Brassica/Grass	Candidatus Desantisbacteria	Subsoil	Phaeozem	Drought	228.208	2.50028
Amino acid synthesis and degradation	glutamine synthetase	Brassica/Grass	Candidatus Desantisbacteria	Subsoil	Podzol	Drought	30.8086	-0.298672
Amino acid synthesis and degradation	glutamine synthetase	Brassica/Grass	Candidatus Desantisbacteria	Topsoil	Phaeozem	Drought	3375.77	-3.50498
Amino acid synthesis and degradation	glutamine synthetase	Brassica/Grass	Candidatus Desantisbacteria	Topsoil	Podzol	Drought	8916.44	5.52909
Amino acid synthesis and degradation	glutamine synthetase	Brassica/Grass	Candidatus Falkowbacteria	Subsoil	Luvisol	Drought	139.462	0.334126
Amino acid synthesis and degradation	glutamine synthetase	Brassica/Grass	Candidatus Falkowbacteria	Topsoil	Luvisol	Drought	27505.1	3.63817
Amino acid synthesis and degradation	glutamine synthetase	Brassica/Grass	Candidatus Tectomicrobia	Subsoil	Phaeozem	Drought	3122.57	4.72179
Amino acid synthesis and degradation	glutamine synthetase	Brassica/Grass	Candidatus Tectomicrobia	Subsoil	Podzol	Drought	126.95	-3.25065
Amino acid synthesis and degradation	glutamine synthetase	Brassica/Grass	Candidatus Tectomicrobia	Topsoil	Phaeozem	Drought	22976	1.81613
Amino acid synthesis and degradation	glutamine synthetase	Brassica/Grass	Candidatus Tectomicrobia	Topsoil	Podzol	Drought	1734.12	0.19804
Amino acid synthesis and degradation	glutamine synthetase	Brassica/Grass	Chlamydiota	Subsoil	Phaeozem	Drought	38.441	-1.44043
Amino acid synthesis and degradation	glutamine synthetase	Brassica/Grass	Chlamydiota	Subsoil	Podzol	Drought	82.2801	2.53466
Amino acid synthesis and degradation	glutamine synthetase	Brassica/Grass	Chlamydiota	Topsoil	Phaeozem	Drought	31652.5	0.0321929
Amino acid synthesis and degradation	glutamine synthetase	Brassica/Grass	Chlamydiota	Topsoil	Podzol	Drought	15955.8	3.74833
Amino acid synthesis and degradation	glutamine synthetase	Brassica/Grass	Chloroflexota	Subsoil	Phaeozem	Drought	749.895	-0.159598
Amino acid synthesis and degradation	glutamine synthetase	Brassica/Grass	Chloroflexota	Subsoil	Podzol	Drought	309.123	1.3728
Amino acid synthesis and degradation	glutamine synthetase	Brassica/Grass	Chloroflexota	Topsoil	Luvisol	Drought	32.071	2.53074
Amino acid synthesis and degradation	glutamine synthetase	Brassica/Grass	Chloroflexota	Topsoil	Phaeozem	Drought	37002.3	1.2059
Amino acid synthesis and degradation	glutamine synthetase	Brassica/Grass	Chloroflexota	Topsoil	Podzol	Drought	16870.7	4.77472
Amino acid synthesis and degradation	glutamine synthetase	Brassica/Grass	Deferribacterota	Subsoil	Phaeozem	Drought	73.2941	2.81956
Amino acid synthesis and degradation	glutamine synthetase	Brassica/Grass	Deferribacterota	Subsoil	Podzol	Drought	74.6861	2.34936
Amino acid synthesis and degradation	glutamine synthetase	Brassica/Grass	Deferribacterota	Topsoil	Phaeozem	Drought	1249.14	-1.66797
Amino acid synthesis and degradation	glutamine synthetase	Brassica/Grass	Deferribacterota	Topsoil	Podzol	Drought	7071.15	3.48474
Amino acid synthesis and degradation	glutamine synthetase	Brassica/Grass	Elusimicrobiota	Subsoil	Luvisol	Drought	139.462	0.334126
Amino acid synthesis and degradation	glutamine synthetase	Brassica/Grass	Elusimicrobiota	Subsoil	Phaeozem	Drought	61.9872	3.04448
Amino acid synthesis and degradation	glutamine synthetase	Brassica/Grass	Elusimicrobiota	Subsoil	Podzol	Drought	155.997	0.263629
Amino acid synthesis and degradation	glutamine synthetase	Brassica/Grass	Elusimicrobiota	Topsoil	Luvisol	Drought	27505.1	3.63817
Amino acid synthesis and degradation	glutamine synthetase	Brassica/Grass	Elusimicrobiota	Topsoil	Phaeozem	Drought	6981.61	1.57387
Amino acid synthesis and degradation	glutamine synthetase	Brassica/Grass	Elusimicrobiota	Topsoil	Podzol	Drought	20134.5	5.65217
Amino acid synthesis and degradation	glutamine synthetase	Brassica/Grass	Fibrobacterota	Subsoil	Phaeozem	Drought	147.281	4.17957
Amino acid synthesis and degradation	glutamine synthetase	Brassica/Grass	Fibrobacterota	Subsoil	Podzol	Drought	195.637	0.762991
Amino acid synthesis and degradation	glutamine synthetase	Brassica/Grass	Fibrobacterota	Topsoil	Phaeozem	Drought	2755.32	0.375343
Amino acid synthesis and degradation	glutamine synthetase	Brassica/Grass	Fibrobacterota	Topsoil	Podzol	Drought	21171.3	5.17659
Amino acid synthesis and degradation	glutamine synthetase	Brassica/Grass	Fusobacteriota	Subsoil	Phaeozem	Drought	295.955	5.53959
Amino acid synthesis and degradation	glutamine synthetase	Brassica/Grass	Fusobacteriota	Subsoil	Podzol	Drought	333.366	-0.330344
Amino acid synthesis and degradation	glutamine synthetase	Brassica/Grass	Fusobacteriota	Topsoil	Phaeozem	Drought	6077.64	2.41865
Amino acid synthesis and degradation	glutamine synthetase	Brassica/Grass	Fusobacteriota	Topsoil	Podzol	Drought	44019.1	7.00319
Amino acid synthesis and degradation	glutamine synthetase	Brassica/Grass	Gemmatimonadota	Subsoil	Phaeozem	Drought	45.3437	2.54546
Amino acid synthesis and degradation	glutamine synthetase	Brassica/Grass	Gemmatimonadota	Subsoil	Podzol	Drought	177.412	-0.448025
Amino acid synthesis and degradation	glutamine synthetase	Brassica/Grass	Gemmatimonadota	Topsoil	Phaeozem	Drought	7177.93	1.40492
Amino acid synthesis and degradation	glutamine synthetase	Brassica/Grass	Gemmatimonadota	Topsoil	Podzol	Drought	15717.9	5.0871
Amino acid synthesis and degradation	glutamine synthetase	Brassica/Grass	Hydrogenedentota	Subsoil	Phaeozem	Drought	136.883	2.16969
Amino acid synthesis and degradation	glutamine synthetase	Brassica/Grass	Hydrogenedentota	Subsoil	Podzol	Drought	39.0554	1.20551
Amino acid synthesis and degradation	glutamine synthetase	Brassica/Grass	Hydrogenedentota	Topsoil	Phaeozem	Drought	3241.44	-2.99291
Amino acid synthesis and degradation	glutamine synthetase	Brassica/Grass	Hydrogenedentota	Topsoil	Podzol	Drought	5598.12	4.42868
Amino acid synthesis and degradation	glutamine synthetase	Brassica/Grass	Krumholzibacteriota	Subsoil	Phaeozem	Drought	2.71928	-1.94574
Amino acid synthesis and degradation	glutamine synthetase	Brassica/Grass	Krumholzibacteriota	Subsoil	Podzol	Drought	36.2099	0.0386714
Amino acid synthesis and degradation	glutamine synthetase	Brassica/Grass	Krumholzibacteriota	Topsoil	Phaeozem	Drought	9212.9	-0.115685
Amino acid synthesis and degradation	glutamine synthetase	Brassica/Grass	Krumholzibacteriota	Topsoil	Podzol	Drought	4935.98	2.34704
Amino acid synthesis and degradation	glutamine synthetase	Brassica/Grass	Latescibacterota	Subsoil	Phaeozem	Drought	2.71928	-1.94574
Amino acid synthesis and degradation	glutamine synthetase	Brassica/Grass	Latescibacterota	Subsoil	Podzol	Drought	36.2099	0.0386714
Amino acid synthesis and degradation	glutamine synthetase	Brassica/Grass	Latescibacterota	Topsoil	Phaeozem	Drought	9212.9	-0.115685
Amino acid synthesis and degradation	glutamine synthetase	Brassica/Grass	Latescibacterota	Topsoil	Podzol	Drought	4935.98	2.34704
Amino acid synthesis and degradation	glutamine synthetase	Brassica/Grass	Margulisiibacteriota	Subsoil	Phaeozem	Drought	295.955	5.53959
Amino acid synthesis and degradation	glutamine synthetase	Brassica/Grass	Margulisiibacteriota	Subsoil	Podzol	Drought	333.366	-0.330344
Amino acid synthesis and degradation	glutamine synthetase	Brassica/Grass	Margulisiibacteriota	Topsoil	Phaeozem	Drought	6077.64	2.41865
Amino acid synthesis and degradation	glutamine synthetase	Brassica/Grass	Margulisiibacteriota	Topsoil	Podzol	Drought	44019.1	7.00319
Amino acid synthesis and degradation	glutamine synthetase	Brassica/Grass	Myxococcota	Subsoil	Luvisol	Drought	1204.58	-1.16513
Amino acid synthesis and degradation	glutamine synthetase	Brassica/Grass	Myxococcota	Subsoil	Phaeozem	Drought	139.896	3.35234
Amino acid synthesis and degradation	glutamine synthetase	Brassica/Grass	Myxococcota	Subsoil	Podzol	Drought	79.0459	1.31262
Amino acid synthesis and degradation	glutamine synthetase	Brassica/Grass	Myxococcota	Topsoil	Luvisol	Drought	8719.57	-1.52491
Amino acid synthesis and degradation	glutamine synthetase	Brassica/Grass	Myxococcota	Topsoil	Phaeozem	Drought	2476.73	-1.11717
Amino acid synthesis and degradation	glutamine synthetase	Brassica/Grass	Myxococcota	Topsoil	Podzol	Drought	9762.99	4.62448
Amino acid synthesis and degradation	glutamine synthetase	Brassica/Grass	Nitrospinota	Subsoil	Phaeozem	Drought	2368.59	4.46159
Amino acid synthesis and degradation	glutamine synthetase	Brassica/Grass	Nitrospinota	Subsoil	Podzol	Drought	122.226	-3.15978
Amino acid synthesis and degradation	glutamine synthetase	Brassica/Grass	Nitrospinota	Topsoil	Phaeozem	Drought	19033	1.5207
Amino acid synthesis and degradation	glutamine synthetase	Brassica/Grass	Nitrospinota	Topsoil	Podzol	Drought	1893.13	0.405736
Amino acid synthesis and degradation	glutamine synthetase	Brassica/Grass	Nitrospirota	Subsoil	Phaeozem	Drought	75.9159	2.57383
Amino acid synthesis and degradation	glutamine synthetase	Brassica/Grass	Nitrospirota	Subsoil	Podzol	Drought	1417.65	-2.04696
Amino acid synthesis and degradation	glutamine synthetase	Brassica/Grass	Nitrospirota	Topsoil	Phaeozem	Drought	1799.04	-1.69522
Amino acid synthesis and degradation	glutamine synthetase	Brassica/Grass	Nitrospirota	Topsoil	Podzol	Drought	2636.33	2.00777
Amino acid synthesis and degradation	glutamine synthetase	Brassica/Grass	Omnitrophota	Subsoil	Luvisol	Drought	139.462	0.334126
Amino acid synthesis and degradation	glutamine synthetase	Brassica/Grass	Omnitrophota	Subsoil	Phaeozem	Drought	85.7448	2.6292
Amino acid synthesis and degradation	glutamine synthetase	Brassica/Grass	Omnitrophota	Subsoil	Podzol	Drought	83.2397	-0.168611
Amino acid synthesis and degradation	glutamine synthetase	Brassica/Grass	Omnitrophota	Topsoil	Luvisol	Drought	27505.1	3.63817
Amino acid synthesis and degradation	glutamine synthetase	Brassica/Grass	Omnitrophota	Topsoil	Phaeozem	Drought	5458.85	-0.307031
Amino acid synthesis and degradation	glutamine synthetase	Brassica/Grass	Omnitrophota	Topsoil	Podzol	Drought	14417.3	5.3335
Amino acid synthesis and degradation	glutamine synthetase	Brassica/Grass	Planctomycetota	Subsoil	Phaeozem	Drought	78.8575	3.3769
Amino acid synthesis and degradation	glutamine synthetase	Brassica/Grass	Planctomycetota	Subsoil	Podzol	Drought	196.833	0.122983
Amino acid synthesis and degradation	glutamine synthetase	Brassica/Grass	Planctomycetota	Topsoil	Phaeozem	Drought	6739.95	1.62442
Amino acid synthesis and degradation	glutamine synthetase	Brassica/Grass	Planctomycetota	Topsoil	Podzol	Drought	24943.1	5.98031
Amino acid synthesis and degradation	glutamine synthetase	Brassica/Grass	Pseudomonadota	Subsoil	Luvisol	Drought	27.0436	-1.55514
Amino acid synthesis and degradation	glutamine synthetase	Brassica/Grass	Pseudomonadota	Subsoil	Phaeozem	Drought	55.7874	0.621195
Amino acid synthesis and degradation	glutamine synthetase	Brassica/Grass	Pseudomonadota	Subsoil	Podzol	Drought	120.661	2.20639
Amino acid synthesis and degradation	glutamine synthetase	Brassica/Grass	Pseudomonadota	Topsoil	Luvisol	Drought	271.024	1.34597
Amino acid synthesis and degradation	glutamine synthetase	Brassica/Grass	Pseudomonadota	Topsoil	Phaeozem	Drought	3618.27	0.0867812
Amino acid synthesis and degradation	glutamine synthetase	Brassica/Grass	Pseudomonadota	Topsoil	Podzol	Drought	14542.7	5.65263
Amino acid synthesis and degradation	glutamine synthetase	Brassica/Grass	Spirochaetota	Subsoil	Luvisol	Drought	41.1404	-2.7182
Amino acid synthesis and degradation	glutamine synthetase	Brassica/Grass	Spirochaetota	Subsoil	Phaeozem	Drought	34.4013	-1.62733
Amino acid synthesis and degradation	glutamine synthetase	Brassica/Grass	Spirochaetota	Subsoil	Podzol	Drought	66.6178	-0.87928
Amino acid synthesis and degradation	glutamine synthetase	Brassica/Grass	Spirochaetota	Topsoil	Luvisol	Drought	47616.4	-0.598678
Amino acid synthesis and degradation	glutamine synthetase	Brassica/Grass	Spirochaetota	Topsoil	Phaeozem	Drought	1240.7	-0.45114
Amino acid synthesis and degradation	glutamine synthetase	Brassica/Grass	Spirochaetota	Topsoil	Podzol	Drought	17797.1	9.43409
Amino acid synthesis and degradation	glutamine synthetase	Brassica/Grass	Sumerlaeota	Subsoil	Phaeozem	Drought	21.0703	-2.47412
Amino acid synthesis and degradation	glutamine synthetase	Brassica/Grass	Sumerlaeota	Subsoil	Podzol	Drought	220.738	-2.69507
Amino acid synthesis and degradation	glutamine synthetase	Brassica/Grass	Sumerlaeota	Topsoil	Phaeozem	Drought	3947.09	1.20872
Amino acid synthesis and degradation	glutamine synthetase	Brassica/Grass	Sumerlaeota	Topsoil	Podzol	Drought	13647.6	4.09874
Amino acid synthesis and degradation	glutamine synthetase	Brassica/Grass	Thermodesulfobacteriota	Subsoil	Phaeozem	Drought	443.711	1.33435
Amino acid synthesis and degradation	glutamine synthetase	Brassica/Grass	Thermodesulfobacteriota	Subsoil	Podzol	Drought	434.288	-0.129794
Amino acid synthesis and degradation	glutamine synthetase	Brassica/Grass	Thermodesulfobacteriota	Topsoil	Phaeozem	Drought	10559.3	-0.887928
Amino acid synthesis and degradation	glutamine synthetase	Brassica/Grass	Thermodesulfobacteriota	Topsoil	Podzol	Drought	6189.89	3.51243
Amino acid synthesis and degradation	glutamine synthetase	Brassica/Grass	Unknown	Subsoil	Podzol	Drought	154.789	-4.62184
Amino acid synthesis and degradation	glutamine synthetase	Brassica/Grass	Unknown	Topsoil	Podzol	Drought	12836	4.18577
Amino acid synthesis and degradation	glutamine synthetase	Brassica/Grass	Verrucomicrobiota	Subsoil	Phaeozem	Drought	58.6423	-0.954359
Amino acid synthesis and degradation	glutamine synthetase	Brassica/Grass	Verrucomicrobiota	Subsoil	Podzol	Drought	352.548	2.77647
Amino acid synthesis and degradation	glutamine synthetase	Brassica/Grass	Verrucomicrobiota	Topsoil	Phaeozem	Drought	4486.83	0.356676
Amino acid synthesis and degradation	glutamine synthetase	Brassica/Grass	Verrucomicrobiota	Topsoil	Podzol	Drought	28009.9	7.51473
Amino acid synthesis and degradation	glutamine synthetase	Brassica/Grass	Vulcanimicrobiota	Subsoil	Podzol	Drought	36.558	-5.03056
Amino acid synthesis and degradation	glutamine synthetase	Brassica/Grass	Vulcanimicrobiota	Topsoil	Podzol	Drought	91565.8	5.7717
Amino acid synthesis and degradation	glutamine synthetase	Fallow	Acidobacteriota	Subsoil	Luvisol	Drought	2723.19	2.79458
Amino acid synthesis and degradation	glutamine synthetase	Fallow	Acidobacteriota	Subsoil	Phaeozem	Drought	117.325	0.483625
Amino acid synthesis and degradation	glutamine synthetase	Fallow	Acidobacteriota	Subsoil	Podzol	Drought	166.253	-1.01997
Amino acid synthesis and degradation	glutamine synthetase	Fallow	Acidobacteriota	Topsoil	Luvisol	Drought	587.865	-0.905932
Amino acid synthesis and degradation	glutamine synthetase	Fallow	Acidobacteriota	Topsoil	Phaeozem	Drought	1930.14	-0.251879
Amino acid synthesis and degradation	glutamine synthetase	Fallow	Acidobacteriota	Topsoil	Podzol	Drought	291.893	-1.70048
Amino acid synthesis and degradation	glutamine synthetase	Fallow	Actinomycetota	Subsoil	Luvisol	Drought	152.677	0.774049
Amino acid synthesis and degradation	glutamine synthetase	Fallow	Actinomycetota	Subsoil	Phaeozem	Drought	115.117	0.00523013
Amino acid synthesis and degradation	glutamine synthetase	Fallow	Actinomycetota	Subsoil	Podzol	Drought	11.6973	-0.380727
Amino acid synthesis and degradation	glutamine synthetase	Fallow	Actinomycetota	Topsoil	Luvisol	Drought	92.1565	0.948379
Amino acid synthesis and degradation	glutamine synthetase	Fallow	Actinomycetota	Topsoil	Phaeozem	Drought	2680.93	-0.477533
Amino acid synthesis and degradation	glutamine synthetase	Fallow	Actinomycetota	Topsoil	Podzol	Drought	388.086	0.743549
Amino acid synthesis and degradation	glutamine synthetase	Fallow	Armatimonadota	Subsoil	Luvisol	Drought	39.3287	-0.505995
Amino acid synthesis and degradation	glutamine synthetase	Fallow	Armatimonadota	Subsoil	Phaeozem	Drought	62.6576	1.76467
Amino acid synthesis and degradation	glutamine synthetase	Fallow	Armatimonadota	Subsoil	Podzol	Drought	532.897	1.26452
Amino acid synthesis and degradation	glutamine synthetase	Fallow	Armatimonadota	Topsoil	Luvisol	Drought	27.6996	-2.82665
Amino acid synthesis and degradation	glutamine synthetase	Fallow	Armatimonadota	Topsoil	Phaeozem	Drought	6688.44	4.7516
Amino acid synthesis and degradation	glutamine synthetase	Fallow	Armatimonadota	Topsoil	Podzol	Drought	29795.3	3.14334
Amino acid synthesis and degradation	glutamine synthetase	Fallow	Bacillota	Subsoil	Phaeozem	Drought	779.895	-2.33742
Amino acid synthesis and degradation	glutamine synthetase	Fallow	Bacillota	Subsoil	Podzol	Drought	3369.51	-2.12294
Amino acid synthesis and degradation	glutamine synthetase	Fallow	Bacillota	Topsoil	Phaeozem	Drought	3075.49	1.06637
Amino acid synthesis and degradation	glutamine synthetase	Fallow	Bacillota	Topsoil	Podzol	Drought	6501.46	3.10505
Amino acid synthesis and degradation	glutamine synthetase	Fallow	Bdellovibrionota	Subsoil	Luvisol	Drought	17.2376	0.363811
Amino acid synthesis and degradation	glutamine synthetase	Fallow	Bdellovibrionota	Subsoil	Phaeozem	Drought	292.726	2.56947
Amino acid synthesis and degradation	glutamine synthetase	Fallow	Bdellovibrionota	Subsoil	Podzol	Drought	172.078	-0.113418
Amino acid synthesis and degradation	glutamine synthetase	Fallow	Bdellovibrionota	Topsoil	Luvisol	Drought	34.1763	-2.65771
Amino acid synthesis and degradation	glutamine synthetase	Fallow	Bdellovibrionota	Topsoil	Phaeozem	Drought	1084.32	6.15824
Amino acid synthesis and degradation	glutamine synthetase	Fallow	Bdellovibrionota	Topsoil	Podzol	Drought	17812.6	0.307556
Amino acid synthesis and degradation	glutamine synthetase	Fallow	Candidatus Desantisbacteria	Subsoil	Phaeozem	Drought	202.426	-3.70728
Amino acid synthesis and degradation	glutamine synthetase	Fallow	Candidatus Desantisbacteria	Subsoil	Podzol	Drought	10.715	1.81133
Amino acid synthesis and degradation	glutamine synthetase	Fallow	Candidatus Desantisbacteria	Topsoil	Phaeozem	Drought	94.3305	2.35962
Amino acid synthesis and degradation	glutamine synthetase	Fallow	Candidatus Desantisbacteria	Topsoil	Podzol	Drought	114.155	1.22931
Amino acid synthesis and degradation	glutamine synthetase	Fallow	Candidatus Tectomicrobia	Subsoil	Luvisol	Drought	170.634	1.05627
Amino acid synthesis and degradation	glutamine synthetase	Fallow	Candidatus Tectomicrobia	Subsoil	Phaeozem	Drought	996.066	-0.446801
Amino acid synthesis and degradation	glutamine synthetase	Fallow	Candidatus Tectomicrobia	Subsoil	Podzol	Drought	1114.14	5.96605
Amino acid synthesis and degradation	glutamine synthetase	Fallow	Candidatus Tectomicrobia	Topsoil	Luvisol	Drought	4711.48	2.92661
Amino acid synthesis and degradation	glutamine synthetase	Fallow	Candidatus Tectomicrobia	Topsoil	Phaeozem	Drought	13679.6	0.257176
Amino acid synthesis and degradation	glutamine synthetase	Fallow	Candidatus Tectomicrobia	Topsoil	Podzol	Drought	14323.1	1.75182
Amino acid synthesis and degradation	glutamine synthetase	Fallow	Chlamydiota	Subsoil	Phaeozem	Drought	129.292	2.66695
Amino acid synthesis and degradation	glutamine synthetase	Fallow	Chlamydiota	Subsoil	Podzol	Drought	365.286	0.831026
Amino acid synthesis and degradation	glutamine synthetase	Fallow	Chlamydiota	Topsoil	Phaeozem	Drought	38918.1	5.31105
Amino acid synthesis and degradation	glutamine synthetase	Fallow	Chlamydiota	Topsoil	Podzol	Drought	94541.9	5.54597
Amino acid synthesis and degradation	glutamine synthetase	Fallow	Chloroflexota	Subsoil	Luvisol	Drought	340.505	0.400579
Amino acid synthesis and degradation	glutamine synthetase	Fallow	Chloroflexota	Subsoil	Phaeozem	Drought	17.8324	0.0153759
Amino acid synthesis and degradation	glutamine synthetase	Fallow	Chloroflexota	Subsoil	Podzol	Drought	39.3277	0.718557
Amino acid synthesis and degradation	glutamine synthetase	Fallow	Chloroflexota	Topsoil	Luvisol	Drought	59.9295	-2.90359
Amino acid synthesis and degradation	glutamine synthetase	Fallow	Chloroflexota	Topsoil	Phaeozem	Drought	5210.85	0.556652
Amino acid synthesis and degradation	glutamine synthetase	Fallow	Chloroflexota	Topsoil	Podzol	Drought	1160.16	-0.705641
Amino acid synthesis and degradation	glutamine synthetase	Fallow	Deferribacterota	Subsoil	Luvisol	Drought	195.706	2.05749
Amino acid synthesis and degradation	glutamine synthetase	Fallow	Deferribacterota	Subsoil	Phaeozem	Drought	94.2989	1.44848
Amino acid synthesis and degradation	glutamine synthetase	Fallow	Deferribacterota	Subsoil	Podzol	Drought	168.26	-0.0515042
Amino acid synthesis and degradation	glutamine synthetase	Fallow	Deferribacterota	Topsoil	Luvisol	Drought	523.495	1.07189
Amino acid synthesis and degradation	glutamine synthetase	Fallow	Deferribacterota	Topsoil	Phaeozem	Drought	612.514	-0.057715
Amino acid synthesis and degradation	glutamine synthetase	Fallow	Deferribacterota	Topsoil	Podzol	Drought	9248.8	1.51912
Amino acid synthesis and degradation	glutamine synthetase	Fallow	Elusimicrobiota	Subsoil	Luvisol	Drought	5.60629	-0.739246
Amino acid synthesis and degradation	glutamine synthetase	Fallow	Elusimicrobiota	Subsoil	Phaeozem	Drought	21.3952	-0.302272
Amino acid synthesis and degradation	glutamine synthetase	Fallow	Elusimicrobiota	Subsoil	Podzol	Drought	45.7803	-3.18835
Amino acid synthesis and degradation	glutamine synthetase	Fallow	Elusimicrobiota	Topsoil	Luvisol	Drought	254.323	-0.503691
Amino acid synthesis and degradation	glutamine synthetase	Fallow	Elusimicrobiota	Topsoil	Phaeozem	Drought	597.893	-2.10741
Amino acid synthesis and degradation	glutamine synthetase	Fallow	Elusimicrobiota	Topsoil	Podzol	Drought	1487.96	3.51659
Amino acid synthesis and degradation	glutamine synthetase	Fallow	Fibrobacterota	Subsoil	Luvisol	Drought	195.706	2.05749
Amino acid synthesis and degradation	glutamine synthetase	Fallow	Fibrobacterota	Subsoil	Phaeozem	Drought	207.138	2.49827
Amino acid synthesis and degradation	glutamine synthetase	Fallow	Fibrobacterota	Subsoil	Podzol	Drought	139.611	-0.546073
Amino acid synthesis and degradation	glutamine synthetase	Fallow	Fibrobacterota	Topsoil	Luvisol	Drought	523.495	1.07189
Amino acid synthesis and degradation	glutamine synthetase	Fallow	Fibrobacterota	Topsoil	Phaeozem	Drought	2113.67	-0.422097
Amino acid synthesis and degradation	glutamine synthetase	Fallow	Fibrobacterota	Topsoil	Podzol	Drought	10394.3	1.47606
Amino acid synthesis and degradation	glutamine synthetase	Fallow	Gemmatimonadota	Subsoil	Luvisol	Drought	5.60629	-0.739246
Amino acid synthesis and degradation	glutamine synthetase	Fallow	Gemmatimonadota	Subsoil	Phaeozem	Drought	22.3859	-0.127864
Amino acid synthesis and degradation	glutamine synthetase	Fallow	Gemmatimonadota	Subsoil	Podzol	Drought	18.0406	-5.10498
Amino acid synthesis and degradation	glutamine synthetase	Fallow	Gemmatimonadota	Topsoil	Luvisol	Drought	254.323	-0.503691
Amino acid synthesis and degradation	glutamine synthetase	Fallow	Gemmatimonadota	Topsoil	Phaeozem	Drought	2038.44	-3.49663
Amino acid synthesis and degradation	glutamine synthetase	Fallow	Gemmatimonadota	Topsoil	Podzol	Drought	403.132	3.59292
Amino acid synthesis and degradation	glutamine synthetase	Fallow	Hydrogenedentota	Subsoil	Luvisol	Drought	47.2534	0.938794
Amino acid synthesis and degradation	glutamine synthetase	Fallow	Hydrogenedentota	Subsoil	Phaeozem	Drought	74.9331	-1.92932
Amino acid synthesis and degradation	glutamine synthetase	Fallow	Hydrogenedentota	Subsoil	Podzol	Drought	44.4595	1.04013
Amino acid synthesis and degradation	glutamine synthetase	Fallow	Hydrogenedentota	Topsoil	Luvisol	Drought	392.195	0.441655
Amino acid synthesis and degradation	glutamine synthetase	Fallow	Hydrogenedentota	Topsoil	Phaeozem	Drought	108.225	1.23879
Amino acid synthesis and degradation	glutamine synthetase	Fallow	Hydrogenedentota	Topsoil	Podzol	Drought	805.874	1.40185
Amino acid synthesis and degradation	glutamine synthetase	Fallow	Krumholzibacteriota	Subsoil	Luvisol	Drought	5.60629	-0.739246
Amino acid synthesis and degradation	glutamine synthetase	Fallow	Krumholzibacteriota	Subsoil	Phaeozem	Drought	22.3859	-0.127864
Amino acid synthesis and degradation	glutamine synthetase	Fallow	Krumholzibacteriota	Subsoil	Podzol	Drought	13.0349	-6.28284
Amino acid synthesis and degradation	glutamine synthetase	Fallow	Krumholzibacteriota	Topsoil	Luvisol	Drought	254.323	-0.503691
Amino acid synthesis and degradation	glutamine synthetase	Fallow	Krumholzibacteriota	Topsoil	Phaeozem	Drought	2038.44	-3.49663
Amino acid synthesis and degradation	glutamine synthetase	Fallow	Krumholzibacteriota	Topsoil	Podzol	Drought	450.339	4.95012
Amino acid synthesis and degradation	glutamine synthetase	Fallow	Latescibacterota	Subsoil	Luvisol	Drought	5.60629	-0.739246
Amino acid synthesis and degradation	glutamine synthetase	Fallow	Latescibacterota	Subsoil	Phaeozem	Drought	22.3859	-0.127864
Amino acid synthesis and degradation	glutamine synthetase	Fallow	Latescibacterota	Subsoil	Podzol	Drought	13.0349	-6.28284
Amino acid synthesis and degradation	glutamine synthetase	Fallow	Latescibacterota	Topsoil	Luvisol	Drought	254.323	-0.503691
Amino acid synthesis and degradation	glutamine synthetase	Fallow	Latescibacterota	Topsoil	Phaeozem	Drought	2038.44	-3.49663
Amino acid synthesis and degradation	glutamine synthetase	Fallow	Latescibacterota	Topsoil	Podzol	Drought	450.339	4.95012
Amino acid synthesis and degradation	glutamine synthetase	Fallow	Myxococcota	Subsoil	Luvisol	Drought	205.597	2.03947
Amino acid synthesis and degradation	glutamine synthetase	Fallow	Myxococcota	Subsoil	Phaeozem	Drought	95.6452	-0.216098
Amino acid synthesis and degradation	glutamine synthetase	Fallow	Myxococcota	Subsoil	Podzol	Drought	85.5193	0.56975
Amino acid synthesis and degradation	glutamine synthetase	Fallow	Myxococcota	Topsoil	Luvisol	Drought	546.486	1.0669
Amino acid synthesis and degradation	glutamine synthetase	Fallow	Myxococcota	Topsoil	Phaeozem	Drought	272.181	0.630279
Amino acid synthesis and degradation	glutamine synthetase	Fallow	Myxococcota	Topsoil	Podzol	Drought	2715.05	1.39369
Amino acid synthesis and degradation	glutamine synthetase	Fallow	Nitrospinota	Subsoil	Luvisol	Drought	170.634	1.05627
Amino acid synthesis and degradation	glutamine synthetase	Fallow	Nitrospinota	Subsoil	Phaeozem	Drought	880.148	-0.479788
Amino acid synthesis and degradation	glutamine synthetase	Fallow	Nitrospinota	Subsoil	Podzol	Drought	1036.87	5.73848
Amino acid synthesis and degradation	glutamine synthetase	Fallow	Nitrospinota	Topsoil	Luvisol	Drought	4711.48	2.92661
Amino acid synthesis and degradation	glutamine synthetase	Fallow	Nitrospinota	Topsoil	Phaeozem	Drought	12450.2	0.404788
Amino acid synthesis and degradation	glutamine synthetase	Fallow	Nitrospinota	Topsoil	Podzol	Drought	13708.6	1.72671
Amino acid synthesis and degradation	glutamine synthetase	Fallow	Nitrospirota	Subsoil	Luvisol	Drought	151.782	1.96072
Amino acid synthesis and degradation	glutamine synthetase	Fallow	Nitrospirota	Subsoil	Phaeozem	Drought	176.025	1.27643
Amino acid synthesis and degradation	glutamine synthetase	Fallow	Nitrospirota	Subsoil	Podzol	Drought	119.523	0.655186
Amino acid synthesis and degradation	glutamine synthetase	Fallow	Nitrospirota	Topsoil	Luvisol	Drought	683.13	1.35734
Amino acid synthesis and degradation	glutamine synthetase	Fallow	Nitrospirota	Topsoil	Phaeozem	Drought	1255.59	-0.178088
Amino acid synthesis and degradation	glutamine synthetase	Fallow	Nitrospirota	Topsoil	Podzol	Drought	569.792	-1.99246
Amino acid synthesis and degradation	glutamine synthetase	Fallow	Omnitrophota	Subsoil	Luvisol	Drought	5.60629	-0.739246
Amino acid synthesis and degradation	glutamine synthetase	Fallow	Omnitrophota	Subsoil	Phaeozem	Drought	82.5403	-2.249
Amino acid synthesis and degradation	glutamine synthetase	Fallow	Omnitrophota	Subsoil	Podzol	Drought	11.3152	-1.38775
Amino acid synthesis and degradation	glutamine synthetase	Fallow	Omnitrophota	Topsoil	Luvisol	Drought	254.323	-0.503691
Amino acid synthesis and degradation	glutamine synthetase	Fallow	Omnitrophota	Topsoil	Phaeozem	Drought	329.911	-0.0262643
Amino acid synthesis and degradation	glutamine synthetase	Fallow	Omnitrophota	Topsoil	Podzol	Drought	219.18	2.70793
Amino acid synthesis and degradation	glutamine synthetase	Fallow	Planctomycetota	Subsoil	Luvisol	Drought	5.82295	-0.704388
Amino acid synthesis and degradation	glutamine synthetase	Fallow	Planctomycetota	Subsoil	Phaeozem	Drought	21.6699	-0.253121
Amino acid synthesis and degradation	glutamine synthetase	Fallow	Planctomycetota	Subsoil	Podzol	Drought	117.589	-0.662327
Amino acid synthesis and degradation	glutamine synthetase	Fallow	Planctomycetota	Topsoil	Luvisol	Drought	260.27	-0.46757
Amino acid synthesis and degradation	glutamine synthetase	Fallow	Planctomycetota	Topsoil	Phaeozem	Drought	844.775	-2.49892
Amino acid synthesis and degradation	glutamine synthetase	Fallow	Planctomycetota	Topsoil	Podzol	Drought	1340.48	1.14881
Amino acid synthesis and degradation	glutamine synthetase	Fallow	Pseudomonadota	Subsoil	Luvisol	Drought	250.003	1.7272
Amino acid synthesis and degradation	glutamine synthetase	Fallow	Pseudomonadota	Subsoil	Phaeozem	Drought	25.9736	0.563713
Amino acid synthesis and degradation	glutamine synthetase	Fallow	Pseudomonadota	Subsoil	Podzol	Drought	1531.83	0.431786
Amino acid synthesis and degradation	glutamine synthetase	Fallow	Pseudomonadota	Topsoil	Luvisol	Drought	350.679	-1.05576
Amino acid synthesis and degradation	glutamine synthetase	Fallow	Pseudomonadota	Topsoil	Phaeozem	Drought	126.38	0.108168
Amino acid synthesis and degradation	glutamine synthetase	Fallow	Pseudomonadota	Topsoil	Podzol	Drought	14894.2	-0.0622428
Amino acid synthesis and degradation	glutamine synthetase	Fallow	Spirochaetota	Subsoil	Luvisol	Drought	1923.97	2.14743
Amino acid synthesis and degradation	glutamine synthetase	Fallow	Spirochaetota	Subsoil	Phaeozem	Drought	228.024	0.266351
Amino acid synthesis and degradation	glutamine synthetase	Fallow	Spirochaetota	Subsoil	Podzol	Drought	39.5702	-0.308011
Amino acid synthesis and degradation	glutamine synthetase	Fallow	Spirochaetota	Topsoil	Luvisol	Drought	4055.04	1.78009
Amino acid synthesis and degradation	glutamine synthetase	Fallow	Spirochaetota	Topsoil	Phaeozem	Drought	8006.38	-1.49246
Amino acid synthesis and degradation	glutamine synthetase	Fallow	Spirochaetota	Topsoil	Podzol	Drought	7839.33	1.69889
Amino acid synthesis and degradation	glutamine synthetase	Fallow	Sumerlaeota	Subsoil	Luvisol	Drought	11720.5	2.94858
Amino acid synthesis and degradation	glutamine synthetase	Fallow	Sumerlaeota	Subsoil	Phaeozem	Drought	72.8436	1.10567
Amino acid synthesis and degradation	glutamine synthetase	Fallow	Sumerlaeota	Subsoil	Podzol	Drought	271.599	0.040064
Amino acid synthesis and degradation	glutamine synthetase	Fallow	Sumerlaeota	Topsoil	Luvisol	Drought	6061.46	1.63162
Amino acid synthesis and degradation	glutamine synthetase	Fallow	Sumerlaeota	Topsoil	Phaeozem	Drought	3073.9	-3.15243
Amino acid synthesis and degradation	glutamine synthetase	Fallow	Sumerlaeota	Topsoil	Podzol	Drought	6799.1	3.2188
Amino acid synthesis and degradation	glutamine synthetase	Fallow	Thermodesulfobacteriota	Subsoil	Luvisol	Drought	195.706	2.05749
Amino acid synthesis and degradation	glutamine synthetase	Fallow	Thermodesulfobacteriota	Subsoil	Phaeozem	Drought	204.769	-0.604507
Amino acid synthesis and degradation	glutamine synthetase	Fallow	Thermodesulfobacteriota	Subsoil	Podzol	Drought	73.849	0.74637
Amino acid synthesis and degradation	glutamine synthetase	Fallow	Thermodesulfobacteriota	Topsoil	Luvisol	Drought	523.495	1.07189
Amino acid synthesis and degradation	glutamine synthetase	Fallow	Thermodesulfobacteriota	Topsoil	Phaeozem	Drought	446.524	0.968759
Amino acid synthesis and degradation	glutamine synthetase	Fallow	Thermodesulfobacteriota	Topsoil	Podzol	Drought	341.213	-2.05661
Amino acid synthesis and degradation	glutamine synthetase	Fallow	Thermoproteota	Subsoil	Podzol	Drought	69.9749	1.11923
Amino acid synthesis and degradation	glutamine synthetase	Fallow	Thermoproteota	Topsoil	Podzol	Drought	1224.44	6.28172
Amino acid synthesis and degradation	glutamine synthetase	Fallow	Unknown	Subsoil	Luvisol	Drought	17287.2	6.61265
Amino acid synthesis and degradation	glutamine synthetase	Fallow	Unknown	Subsoil	Phaeozem	Drought	27.2849	3.68116
Amino acid synthesis and degradation	glutamine synthetase	Fallow	Unknown	Subsoil	Podzol	Drought	152.05	-0.735364
Amino acid synthesis and degradation	glutamine synthetase	Fallow	Unknown	Topsoil	Luvisol	Drought	31.7715	-5.78588
Amino acid synthesis and degradation	glutamine synthetase	Fallow	Unknown	Topsoil	Phaeozem	Drought	26005.7	1.31873
Amino acid synthesis and degradation	glutamine synthetase	Fallow	Unknown	Topsoil	Podzol	Drought	934.729	-0.907418
Amino acid synthesis and degradation	glutamine synthetase	Fallow	Verrucomicrobiota	Subsoil	Luvisol	Drought	3569.72	2.31868
Amino acid synthesis and degradation	glutamine synthetase	Fallow	Verrucomicrobiota	Subsoil	Phaeozem	Drought	107.918	0.915307
Amino acid synthesis and degradation	glutamine synthetase	Fallow	Verrucomicrobiota	Subsoil	Podzol	Drought	212.905	2.5281
Amino acid synthesis and degradation	glutamine synthetase	Fallow	Verrucomicrobiota	Topsoil	Luvisol	Drought	5050.28	1.8459
Amino acid synthesis and degradation	glutamine synthetase	Fallow	Verrucomicrobiota	Topsoil	Phaeozem	Drought	872.203	-1.27695
Amino acid synthesis and degradation	glutamine synthetase	Fallow	Verrucomicrobiota	Topsoil	Podzol	Drought	2302.35	-0.0617621
Amino acid synthesis and degradation	glutamine synthetase	Fallow	Vulcanimicrobiota	Subsoil	Podzol	Drought	188.919	-1.38664
Amino acid synthesis and degradation	glutamine synthetase	Fallow	Vulcanimicrobiota	Topsoil	Podzol	Drought	1699.31	0.072136
Amino acid synthesis and degradation	glutamine synthetase	Legume/Grass	Acidobacteriota	Subsoil	Luvisol	Drought	328.477	6.70773
Amino acid synthesis and degradation	glutamine synthetase	Legume/Grass	Acidobacteriota	Subsoil	Phaeozem	Drought	9.53432	-2.41914
Amino acid synthesis and degradation	glutamine synthetase	Legume/Grass	Acidobacteriota	Subsoil	Podzol	Drought	82.6542	2.41191
Amino acid synthesis and degradation	glutamine synthetase	Legume/Grass	Acidobacteriota	Topsoil	Luvisol	Drought	2896.33	2.1333
Amino acid synthesis and degradation	glutamine synthetase	Legume/Grass	Acidobacteriota	Topsoil	Phaeozem	Drought	2181.37	0.407591
Amino acid synthesis and degradation	glutamine synthetase	Legume/Grass	Acidobacteriota	Topsoil	Podzol	Drought	3913.07	-1.54715
Amino acid synthesis and degradation	glutamine synthetase	Legume/Grass	Actinomycetota	Subsoil	Luvisol	Drought	33.4485	0
Amino acid synthesis and degradation	glutamine synthetase	Legume/Grass	Actinomycetota	Subsoil	Phaeozem	Drought	4.81234	0.0910039
Amino acid synthesis and degradation	glutamine synthetase	Legume/Grass	Actinomycetota	Subsoil	Podzol	Drought	32.855	2.45924
Amino acid synthesis and degradation	glutamine synthetase	Legume/Grass	Actinomycetota	Topsoil	Luvisol	Drought	189.687	5.15933
Amino acid synthesis and degradation	glutamine synthetase	Legume/Grass	Actinomycetota	Topsoil	Phaeozem	Drought	759.519	-0.0749054
Amino acid synthesis and degradation	glutamine synthetase	Legume/Grass	Actinomycetota	Topsoil	Podzol	Drought	568.624	-1.54286
Amino acid synthesis and degradation	glutamine synthetase	Legume/Grass	Armatimonadota	Subsoil	Luvisol	Drought	63.4172	0
Amino acid synthesis and degradation	glutamine synthetase	Legume/Grass	Armatimonadota	Subsoil	Phaeozem	Drought	299.062	3.50293
Amino acid synthesis and degradation	glutamine synthetase	Legume/Grass	Armatimonadota	Subsoil	Podzol	Drought	6.1085	2.21583
Amino acid synthesis and degradation	glutamine synthetase	Legume/Grass	Armatimonadota	Topsoil	Luvisol	Drought	5380.76	4.98963
Amino acid synthesis and degradation	glutamine synthetase	Legume/Grass	Armatimonadota	Topsoil	Phaeozem	Drought	4446.71	1.41561
Amino acid synthesis and degradation	glutamine synthetase	Legume/Grass	Armatimonadota	Topsoil	Podzol	Drought	20221.5	2.47889
Amino acid synthesis and degradation	glutamine synthetase	Legume/Grass	Bacillota	Subsoil	Luvisol	Drought	1029.36	7.52966
Amino acid synthesis and degradation	glutamine synthetase	Legume/Grass	Bacillota	Topsoil	Luvisol	Drought	11317.6	0.620282
Amino acid synthesis and degradation	glutamine synthetase	Legume/Grass	Bacteroidota	Subsoil	Luvisol	Drought	1029.36	7.52966
Amino acid synthesis and degradation	glutamine synthetase	Legume/Grass	Bacteroidota	Topsoil	Luvisol	Drought	11317.6	0.620282
Amino acid synthesis and degradation	glutamine synthetase	Legume/Grass	Bdellovibrionota	Subsoil	Luvisol	Drought	75.6266	0
Amino acid synthesis and degradation	glutamine synthetase	Legume/Grass	Bdellovibrionota	Subsoil	Phaeozem	Drought	5504.47	8.48152
Amino acid synthesis and degradation	glutamine synthetase	Legume/Grass	Bdellovibrionota	Subsoil	Podzol	Drought	4.45491	-0.0107777
Amino acid synthesis and degradation	glutamine synthetase	Legume/Grass	Bdellovibrionota	Topsoil	Luvisol	Drought	5467.7	4.72399
Amino acid synthesis and degradation	glutamine synthetase	Legume/Grass	Bdellovibrionota	Topsoil	Phaeozem	Drought	44051.7	-0.0169356
Amino acid synthesis and degradation	glutamine synthetase	Legume/Grass	Bdellovibrionota	Topsoil	Podzol	Drought	64803.4	-0.80362
Amino acid synthesis and degradation	glutamine synthetase	Legume/Grass	Candidatus Desantisbacteria	Subsoil	Phaeozem	Drought	224.517	-1.41901
Amino acid synthesis and degradation	glutamine synthetase	Legume/Grass	Candidatus Desantisbacteria	Subsoil	Podzol	Drought	291.622	1.97268
Amino acid synthesis and degradation	glutamine synthetase	Legume/Grass	Candidatus Desantisbacteria	Topsoil	Phaeozem	Drought	413.007	-3.20784
Amino acid synthesis and degradation	glutamine synthetase	Legume/Grass	Candidatus Desantisbacteria	Topsoil	Podzol	Drought	13350.2	-0.0371654
Amino acid synthesis and degradation	glutamine synthetase	Legume/Grass	Candidatus Tectomicrobia	Subsoil	Luvisol	Drought	802.242	0
Amino acid synthesis and degradation	glutamine synthetase	Legume/Grass	Candidatus Tectomicrobia	Subsoil	Phaeozem	Drought	5.0441	-2.93
Amino acid synthesis and degradation	glutamine synthetase	Legume/Grass	Candidatus Tectomicrobia	Subsoil	Podzol	Drought	103.937	3.42491
Amino acid synthesis and degradation	glutamine synthetase	Legume/Grass	Candidatus Tectomicrobia	Topsoil	Luvisol	Drought	4031.38	2.56328
Amino acid synthesis and degradation	glutamine synthetase	Legume/Grass	Candidatus Tectomicrobia	Topsoil	Phaeozem	Drought	105390	-0.190527
Amino acid synthesis and degradation	glutamine synthetase	Legume/Grass	Candidatus Tectomicrobia	Topsoil	Podzol	Drought	12354	-1.62458
Amino acid synthesis and degradation	glutamine synthetase	Legume/Grass	Chlamydiota	Subsoil	Luvisol	Drought	1029.36	7.52966
Amino acid synthesis and degradation	glutamine synthetase	Legume/Grass	Chlamydiota	Subsoil	Phaeozem	Drought	404.005	2.99772
Amino acid synthesis and degradation	glutamine synthetase	Legume/Grass	Chlamydiota	Subsoil	Podzol	Drought	29.1374	0
Amino acid synthesis and degradation	glutamine synthetase	Legume/Grass	Chlamydiota	Topsoil	Luvisol	Drought	11317.6	0.620282
Amino acid synthesis and degradation	glutamine synthetase	Legume/Grass	Chlamydiota	Topsoil	Phaeozem	Drought	28927.2	5.775
Amino acid synthesis and degradation	glutamine synthetase	Legume/Grass	Chlamydiota	Topsoil	Podzol	Drought	27062.7	4.59106
Amino acid synthesis and degradation	glutamine synthetase	Legume/Grass	Chloroflexota	Subsoil	Luvisol	Drought	196.902	6.36651
Amino acid synthesis and degradation	glutamine synthetase	Legume/Grass	Chloroflexota	Subsoil	Phaeozem	Drought	3.99895	-3.26748
Amino acid synthesis and degradation	glutamine synthetase	Legume/Grass	Chloroflexota	Subsoil	Podzol	Drought	23.2953	2.70661
Amino acid synthesis and degradation	glutamine synthetase	Legume/Grass	Chloroflexota	Topsoil	Luvisol	Drought	1562.95	2.83199
Amino acid synthesis and degradation	glutamine synthetase	Legume/Grass	Chloroflexota	Topsoil	Phaeozem	Drought	232.841	-1.39687
Amino acid synthesis and degradation	glutamine synthetase	Legume/Grass	Chloroflexota	Topsoil	Podzol	Drought	5818.14	-0.33968
Amino acid synthesis and degradation	glutamine synthetase	Legume/Grass	Deferribacterota	Subsoil	Luvisol	Drought	240.071	5.37896
Amino acid synthesis and degradation	glutamine synthetase	Legume/Grass	Deferribacterota	Subsoil	Phaeozem	Drought	20.1808	0.848559
Amino acid synthesis and degradation	glutamine synthetase	Legume/Grass	Deferribacterota	Subsoil	Podzol	Drought	249.209	5.08861
Amino acid synthesis and degradation	glutamine synthetase	Legume/Grass	Deferribacterota	Topsoil	Luvisol	Drought	7984.21	0.809061
Amino acid synthesis and degradation	glutamine synthetase	Legume/Grass	Deferribacterota	Topsoil	Phaeozem	Drought	4092.42	-0.0553458
Amino acid synthesis and degradation	glutamine synthetase	Legume/Grass	Deferribacterota	Topsoil	Podzol	Drought	4145.47	-1.66902
Amino acid synthesis and degradation	glutamine synthetase	Legume/Grass	Elusimicrobiota	Subsoil	Phaeozem	Drought	3.95479	-1.82645
Amino acid synthesis and degradation	glutamine synthetase	Legume/Grass	Elusimicrobiota	Subsoil	Podzol	Drought	49.8423	3.26365
Amino acid synthesis and degradation	glutamine synthetase	Legume/Grass	Elusimicrobiota	Topsoil	Phaeozem	Drought	208.622	1.28683
Amino acid synthesis and degradation	glutamine synthetase	Legume/Grass	Elusimicrobiota	Topsoil	Podzol	Drought	3713.53	-0.309836
Amino acid synthesis and degradation	glutamine synthetase	Legume/Grass	Fibrobacterota	Subsoil	Luvisol	Drought	240.071	5.37896
Amino acid synthesis and degradation	glutamine synthetase	Legume/Grass	Fibrobacterota	Subsoil	Phaeozem	Drought	40.3358	2.58714
Amino acid synthesis and degradation	glutamine synthetase	Legume/Grass	Fibrobacterota	Subsoil	Podzol	Drought	904.392	5.99067
Amino acid synthesis and degradation	glutamine synthetase	Legume/Grass	Fibrobacterota	Topsoil	Luvisol	Drought	7984.21	0.809061
Amino acid synthesis and degradation	glutamine synthetase	Legume/Grass	Fibrobacterota	Topsoil	Phaeozem	Drought	8994.21	-2.50698
Amino acid synthesis and degradation	glutamine synthetase	Legume/Grass	Fibrobacterota	Topsoil	Podzol	Drought	4137.04	-3.70865
Amino acid synthesis and degradation	glutamine synthetase	Legume/Grass	Gemmatimonadota	Subsoil	Phaeozem	Drought	3.64492	-1.55906
Amino acid synthesis and degradation	glutamine synthetase	Legume/Grass	Gemmatimonadota	Subsoil	Podzol	Drought	105.78	3.55738
Amino acid synthesis and degradation	glutamine synthetase	Legume/Grass	Gemmatimonadota	Topsoil	Phaeozem	Drought	130.761	0.099804
Amino acid synthesis and degradation	glutamine synthetase	Legume/Grass	Gemmatimonadota	Topsoil	Podzol	Drought	3572.52	-1.8964
Amino acid synthesis and degradation	glutamine synthetase	Legume/Grass	Hydrogenedentota	Subsoil	Luvisol	Drought	240.071	5.37896
Amino acid synthesis and degradation	glutamine synthetase	Legume/Grass	Hydrogenedentota	Subsoil	Phaeozem	Drought	40.3239	-1.65682
Amino acid synthesis and degradation	glutamine synthetase	Legume/Grass	Hydrogenedentota	Subsoil	Podzol	Drought	69.0024	2.5035
Amino acid synthesis and degradation	glutamine synthetase	Legume/Grass	Hydrogenedentota	Topsoil	Luvisol	Drought	7984.21	0.809061
Amino acid synthesis and degradation	glutamine synthetase	Legume/Grass	Hydrogenedentota	Topsoil	Phaeozem	Drought	597.787	-0.0156126
Amino acid synthesis and degradation	glutamine synthetase	Legume/Grass	Hydrogenedentota	Topsoil	Podzol	Drought	7472.05	1.23976
Amino acid synthesis and degradation	glutamine synthetase	Legume/Grass	Krumholzibacteriota	Subsoil	Phaeozem	Drought	3.64492	-1.55906
Amino acid synthesis and degradation	glutamine synthetase	Legume/Grass	Krumholzibacteriota	Subsoil	Podzol	Drought	105.78	3.55738
Amino acid synthesis and degradation	glutamine synthetase	Legume/Grass	Krumholzibacteriota	Topsoil	Phaeozem	Drought	130.761	0.099804
Amino acid synthesis and degradation	glutamine synthetase	Legume/Grass	Krumholzibacteriota	Topsoil	Podzol	Drought	3572.52	-1.8964
Amino acid synthesis and degradation	glutamine synthetase	Legume/Grass	Latescibacterota	Subsoil	Phaeozem	Drought	3.64492	-1.55906
Amino acid synthesis and degradation	glutamine synthetase	Legume/Grass	Latescibacterota	Subsoil	Podzol	Drought	105.78	3.55738
Amino acid synthesis and degradation	glutamine synthetase	Legume/Grass	Latescibacterota	Topsoil	Phaeozem	Drought	130.761	0.099804
Amino acid synthesis and degradation	glutamine synthetase	Legume/Grass	Latescibacterota	Topsoil	Podzol	Drought	3572.52	-1.8964
Amino acid synthesis and degradation	glutamine synthetase	Legume/Grass	Myxococcota	Subsoil	Luvisol	Drought	240.071	5.37896
Amino acid synthesis and degradation	glutamine synthetase	Legume/Grass	Myxococcota	Subsoil	Phaeozem	Drought	34.6744	-0.231811
Amino acid synthesis and degradation	glutamine synthetase	Legume/Grass	Myxococcota	Subsoil	Podzol	Drought	70.626	3.02665
Amino acid synthesis and degradation	glutamine synthetase	Legume/Grass	Myxococcota	Topsoil	Luvisol	Drought	7984.21	0.809061
Amino acid synthesis and degradation	glutamine synthetase	Legume/Grass	Myxococcota	Topsoil	Phaeozem	Drought	1812.92	-0.294884
Amino acid synthesis and degradation	glutamine synthetase	Legume/Grass	Myxococcota	Topsoil	Podzol	Drought	4772.43	0.390242
Amino acid synthesis and degradation	glutamine synthetase	Legume/Grass	Nitrospinota	Subsoil	Luvisol	Drought	802.242	0
Amino acid synthesis and degradation	glutamine synthetase	Legume/Grass	Nitrospinota	Subsoil	Phaeozem	Drought	4.90441	-2.76664
Amino acid synthesis and degradation	glutamine synthetase	Legume/Grass	Nitrospinota	Subsoil	Podzol	Drought	104.158	3.41645
Amino acid synthesis and degradation	glutamine synthetase	Legume/Grass	Nitrospinota	Topsoil	Luvisol	Drought	4031.38	2.56328
Amino acid synthesis and degradation	glutamine synthetase	Legume/Grass	Nitrospinota	Topsoil	Phaeozem	Drought	80808.4	-0.0715752
Amino acid synthesis and degradation	glutamine synthetase	Legume/Grass	Nitrospinota	Topsoil	Podzol	Drought	11426.6	-1.48632
Amino acid synthesis and degradation	glutamine synthetase	Legume/Grass	Nitrospirota	Subsoil	Luvisol	Drought	172.242	5.69456
Amino acid synthesis and degradation	glutamine synthetase	Legume/Grass	Nitrospirota	Subsoil	Phaeozem	Drought	23.1724	0.713379
Amino acid synthesis and degradation	glutamine synthetase	Legume/Grass	Nitrospirota	Subsoil	Podzol	Drought	694.299	2.26882
Amino acid synthesis and degradation	glutamine synthetase	Legume/Grass	Nitrospirota	Topsoil	Luvisol	Drought	8420.91	3.20977
Amino acid synthesis and degradation	glutamine synthetase	Legume/Grass	Nitrospirota	Topsoil	Phaeozem	Drought	2526.65	-2.03816
Amino acid synthesis and degradation	glutamine synthetase	Legume/Grass	Nitrospirota	Topsoil	Podzol	Drought	9645.26	-0.878734
Amino acid synthesis and degradation	glutamine synthetase	Legume/Grass	Omnitrophota	Subsoil	Phaeozem	Drought	38.7174	-1.43232
Amino acid synthesis and degradation	glutamine synthetase	Legume/Grass	Omnitrophota	Subsoil	Podzol	Drought	179.397	2.59297
Amino acid synthesis and degradation	glutamine synthetase	Legume/Grass	Omnitrophota	Topsoil	Phaeozem	Drought	272.813	-1.73097
Amino acid synthesis and degradation	glutamine synthetase	Legume/Grass	Omnitrophota	Topsoil	Podzol	Drought	7838.91	-0.777058
Amino acid synthesis and degradation	glutamine synthetase	Legume/Grass	Planctomycetota	Subsoil	Luvisol	Drought	83.4677	0
Amino acid synthesis and degradation	glutamine synthetase	Legume/Grass	Planctomycetota	Subsoil	Phaeozem	Drought	12.3861	-2.21628
Amino acid synthesis and degradation	glutamine synthetase	Legume/Grass	Planctomycetota	Subsoil	Podzol	Drought	66.5475	2.93324
Amino acid synthesis and degradation	glutamine synthetase	Legume/Grass	Planctomycetota	Topsoil	Luvisol	Drought	9458.4	8.44769
Amino acid synthesis and degradation	glutamine synthetase	Legume/Grass	Planctomycetota	Topsoil	Phaeozem	Drought	474.971	0.410621
Amino acid synthesis and degradation	glutamine synthetase	Legume/Grass	Planctomycetota	Topsoil	Podzol	Drought	2783.32	-2.12236
Amino acid synthesis and degradation	glutamine synthetase	Legume/Grass	Pseudomonadota	Subsoil	Luvisol	Drought	184.804	3.65214
Amino acid synthesis and degradation	glutamine synthetase	Legume/Grass	Pseudomonadota	Subsoil	Phaeozem	Drought	85.2132	0.484128
Amino acid synthesis and degradation	glutamine synthetase	Legume/Grass	Pseudomonadota	Subsoil	Podzol	Drought	108.948	2.71557
Amino acid synthesis and degradation	glutamine synthetase	Legume/Grass	Pseudomonadota	Topsoil	Luvisol	Drought	14562.7	5.47096
Amino acid synthesis and degradation	glutamine synthetase	Legume/Grass	Pseudomonadota	Topsoil	Phaeozem	Drought	3855.5	-1.05526
Amino acid synthesis and degradation	glutamine synthetase	Legume/Grass	Pseudomonadota	Topsoil	Podzol	Drought	11309.3	-1.38554
Amino acid synthesis and degradation	glutamine synthetase	Legume/Grass	Spirochaetota	Subsoil	Luvisol	Drought	656.111	8.9364
Amino acid synthesis and degradation	glutamine synthetase	Legume/Grass	Spirochaetota	Subsoil	Phaeozem	Drought	3.45293	-3.09695
Amino acid synthesis and degradation	glutamine synthetase	Legume/Grass	Spirochaetota	Subsoil	Podzol	Drought	12.241	0.685896
Amino acid synthesis and degradation	glutamine synthetase	Legume/Grass	Spirochaetota	Topsoil	Luvisol	Drought	4517.7	2.27091
Amino acid synthesis and degradation	glutamine synthetase	Legume/Grass	Spirochaetota	Topsoil	Phaeozem	Drought	8246.11	-1.71604
Amino acid synthesis and degradation	glutamine synthetase	Legume/Grass	Spirochaetota	Topsoil	Podzol	Drought	8500.09	1.42604
Amino acid synthesis and degradation	glutamine synthetase	Legume/Grass	Sumerlaeota	Subsoil	Phaeozem	Drought	1.42891	-3.58563
Amino acid synthesis and degradation	glutamine synthetase	Legume/Grass	Sumerlaeota	Subsoil	Podzol	Drought	6.4715	1.41871
Amino acid synthesis and degradation	glutamine synthetase	Legume/Grass	Sumerlaeota	Topsoil	Phaeozem	Drought	1124.43	-2.31354
Amino acid synthesis and degradation	glutamine synthetase	Legume/Grass	Sumerlaeota	Topsoil	Podzol	Drought	3857.91	1.31112
Amino acid synthesis and degradation	glutamine synthetase	Legume/Grass	Thermodesulfobacteriota	Subsoil	Luvisol	Drought	497.111	6.45431
Amino acid synthesis and degradation	glutamine synthetase	Legume/Grass	Thermodesulfobacteriota	Subsoil	Phaeozem	Drought	112.986	0.183449
Amino acid synthesis and degradation	glutamine synthetase	Legume/Grass	Thermodesulfobacteriota	Subsoil	Podzol	Drought	513.557	3.98167
Amino acid synthesis and degradation	glutamine synthetase	Legume/Grass	Thermodesulfobacteriota	Topsoil	Luvisol	Drought	9505.9	0.714671
Amino acid synthesis and degradation	glutamine synthetase	Legume/Grass	Thermodesulfobacteriota	Topsoil	Phaeozem	Drought	1416.31	-2.92749
Amino acid synthesis and degradation	glutamine synthetase	Legume/Grass	Thermodesulfobacteriota	Topsoil	Podzol	Drought	7431.72	-1.87291
Amino acid synthesis and degradation	glutamine synthetase	Legume/Grass	Thermoproteota	Subsoil	Podzol	Drought	3.68542	0.481934
Amino acid synthesis and degradation	glutamine synthetase	Legume/Grass	Thermoproteota	Topsoil	Podzol	Drought	681.331	-1.70387
Amino acid synthesis and degradation	glutamine synthetase	Legume/Grass	Unknown	Subsoil	Podzol	Drought	4951.66	4.18362
Amino acid synthesis and degradation	glutamine synthetase	Legume/Grass	Unknown	Topsoil	Podzol	Drought	30341.2	2.44314
Amino acid synthesis and degradation	glutamine synthetase	Legume/Grass	Verrucomicrobiota	Subsoil	Luvisol	Drought	393.322	0
Amino acid synthesis and degradation	glutamine synthetase	Legume/Grass	Verrucomicrobiota	Subsoil	Phaeozem	Drought	3.64998	-1.91411
Amino acid synthesis and degradation	glutamine synthetase	Legume/Grass	Verrucomicrobiota	Subsoil	Podzol	Drought	15.5654	0.548033
Amino acid synthesis and degradation	glutamine synthetase	Legume/Grass	Verrucomicrobiota	Topsoil	Luvisol	Drought	4923.95	3.81391
Amino acid synthesis and degradation	glutamine synthetase	Legume/Grass	Verrucomicrobiota	Topsoil	Phaeozem	Drought	1184.52	-0.892438
Amino acid synthesis and degradation	glutamine synthetase	Legume/Grass	Verrucomicrobiota	Topsoil	Podzol	Drought	3308.5	0.0562702
Amino acid synthesis and degradation	glutamine synthetase	Legume/Grass	Vulcanimicrobiota	Subsoil	Podzol	Drought	67901.9	5.20955
Amino acid synthesis and degradation	glutamine synthetase	Legume/Grass	Vulcanimicrobiota	Topsoil	Podzol	Drought	91696.5	2.73076
Amino acid synthesis and degradation	protease	Legume/Grass	Actinomycetota	Subsoil	Luvisol	Drought	700.981	2.29542
Amino acid synthesis and degradation	protease	Legume/Grass	Actinomycetota	Topsoil	Luvisol	Drought	13794.6	0.721313
Amino acid synthesis and degradation	protease	Legume/Grass	Armatimonadota	Subsoil	Luvisol	Drought	20102.5	2.39155
Amino acid synthesis and degradation	protease	Legume/Grass	Armatimonadota	Topsoil	Luvisol	Drought	65688.3	0.55277
Amino acid synthesis and degradation	protease	Legume/Grass	Bacillota	Subsoil	Luvisol	Drought	19638.9	3.2478
Amino acid synthesis and degradation	protease	Legume/Grass	Bacillota	Topsoil	Luvisol	Drought	72975.7	0.421596
Amino acid synthesis and degradation	protease	Legume/Grass	Candidatus Parcubacteria	Subsoil	Luvisol	Drought	1197.33	8.63717
Amino acid synthesis and degradation	protease	Legume/Grass	Candidatus Parcubacteria	Topsoil	Luvisol	Drought	46884	-0.0400989
Amino acid synthesis and degradation	protease	Legume/Grass	Gemmatimonadota	Subsoil	Luvisol	Drought	386.565	1.46955
Amino acid synthesis and degradation	protease	Legume/Grass	Gemmatimonadota	Topsoil	Luvisol	Drought	59340.7	2.2509
Amino acid synthesis and degradation	protease	Legume/Grass	Hydrogenedentota	Subsoil	Luvisol	Drought	386.565	1.46955
Amino acid synthesis and degradation	protease	Legume/Grass	Hydrogenedentota	Topsoil	Luvisol	Drought	59340.7	2.2509
Amino acid synthesis and degradation	protease	Legume/Grass	Pseudomonadota	Subsoil	Luvisol	Drought	204.428	1.76183
Amino acid synthesis and degradation	protease	Legume/Grass	Pseudomonadota	Topsoil	Luvisol	Drought	18279	0.261381
Amino acid synthesis and degradation	protease	Legume/Grass	Spirochaetota	Subsoil	Luvisol	Drought	1236.47	7.15704
Amino acid synthesis and degradation	protease	Legume/Grass	Spirochaetota	Topsoil	Luvisol	Drought	3620.05	1.41033
Amino acid synthesis and degradation	transaminase	Brassica/Grass	Acidobacteriota	Subsoil	Podzol	Drought	32.8486	-0.232829
Amino acid synthesis and degradation	transaminase	Brassica/Grass	Acidobacteriota	Topsoil	Podzol	Drought	120.117	4.60524
Amino acid synthesis and degradation	transaminase	Brassica/Grass	Spirochaetota	Subsoil	Phaeozem	Drought	1410.58	7.35265
Amino acid synthesis and degradation	transaminase	Brassica/Grass	Spirochaetota	Topsoil	Phaeozem	Drought	516.124	1.78626
Amino acid synthesis and degradation	transaminase	Fallow	Actinomycetota	Subsoil	Podzol	Drought	86.0736	-2.14107
Amino acid synthesis and degradation	transaminase	Fallow	Actinomycetota	Topsoil	Podzol	Drought	3003.5	0.857284
Amino acid synthesis and degradation	transaminase	Fallow	Bacteroidota	Subsoil	Luvisol	Drought	108810	2.7312
Amino acid synthesis and degradation	transaminase	Fallow	Bacteroidota	Topsoil	Luvisol	Drought	4142.51	-1.45016
Amino acid synthesis and degradation	transaminase	Fallow	Myxococcota	Subsoil	Podzol	Drought	86.0736	-2.14107
Amino acid synthesis and degradation	transaminase	Fallow	Myxococcota	Topsoil	Podzol	Drought	3003.5	0.857284
Amino acid synthesis and degradation	transaminase	Fallow	Spirochaetota	Subsoil	Luvisol	Drought	128718	6.73419
Amino acid synthesis and degradation	transaminase	Fallow	Spirochaetota	Topsoil	Luvisol	Drought	74474.1	6.16446
Amino acid synthesis and degradation	transaminase	Legume/Grass	Candidatus Daviesbacteria	Subsoil	Luvisol	Drought	1626.22	8.94602
Amino acid synthesis and degradation	transaminase	Legume/Grass	Candidatus Daviesbacteria	Topsoil	Luvisol	Drought	90.8087	-1.67456
Amino acid synthesis and degradation	transaminase	Legume/Grass	Spirochaetota	Subsoil	Luvisol	Drought	16527.3	9.37368
Amino acid synthesis and degradation	transaminase	Legume/Grass	Spirochaetota	Topsoil	Luvisol	Drought	29332.9	6.54041
Citric acid cycle	aconitase	Brassica/Grass	Acidobacteriota	Subsoil	Phaeozem	Drought	98.1625	-1.67349
Citric acid cycle	aconitase	Brassica/Grass	Acidobacteriota	Subsoil	Podzol	Drought	40.5636	1.76124
Citric acid cycle	aconitase	Brassica/Grass	Acidobacteriota	Topsoil	Phaeozem	Drought	335.225	-5.1201
Citric acid cycle	aconitase	Brassica/Grass	Acidobacteriota	Topsoil	Podzol	Drought	33395.8	6.13895
Citric acid cycle	aconitase	Brassica/Grass	Actinomycetota	Subsoil	Phaeozem	Drought	638.884	0.537449
Citric acid cycle	aconitase	Brassica/Grass	Actinomycetota	Subsoil	Podzol	Drought	68.6393	2.77705
Citric acid cycle	aconitase	Brassica/Grass	Actinomycetota	Topsoil	Phaeozem	Drought	12347.3	-2.05101
Citric acid cycle	aconitase	Brassica/Grass	Actinomycetota	Topsoil	Podzol	Drought	21670	4.86637
Citric acid cycle	aconitase	Brassica/Grass	Armatimonadota	Subsoil	Phaeozem	Drought	97.3575	-1.70511
Citric acid cycle	aconitase	Brassica/Grass	Armatimonadota	Subsoil	Podzol	Drought	23.8796	-0.512688
Citric acid cycle	aconitase	Brassica/Grass	Armatimonadota	Topsoil	Phaeozem	Drought	325.933	-5.14904
Citric acid cycle	aconitase	Brassica/Grass	Armatimonadota	Topsoil	Podzol	Drought	26666.2	5.30757
Citric acid cycle	aconitase	Brassica/Grass	Bacillota	Subsoil	Phaeozem	Drought	344.557	3.33069
Citric acid cycle	aconitase	Brassica/Grass	Bacillota	Subsoil	Podzol	Drought	25.0346	2.67582
Citric acid cycle	aconitase	Brassica/Grass	Bacillota	Topsoil	Phaeozem	Drought	30557.1	-0.403111
Citric acid cycle	aconitase	Brassica/Grass	Bacillota	Topsoil	Podzol	Drought	10415.1	3.47808
Citric acid cycle	aconitase	Brassica/Grass	Bdellovibrionota	Subsoil	Phaeozem	Drought	97.3575	-1.70511
Citric acid cycle	aconitase	Brassica/Grass	Bdellovibrionota	Subsoil	Podzol	Drought	6.16676	-0.361002
Citric acid cycle	aconitase	Brassica/Grass	Bdellovibrionota	Topsoil	Phaeozem	Drought	325.933	-5.14904
Citric acid cycle	aconitase	Brassica/Grass	Bdellovibrionota	Topsoil	Podzol	Drought	472.451	3.53683
Citric acid cycle	aconitase	Brassica/Grass	Candidatus Tectomicrobia	Subsoil	Podzol	Drought	550.384	4.42145
Citric acid cycle	aconitase	Brassica/Grass	Candidatus Tectomicrobia	Topsoil	Podzol	Drought	26539.2	-0.219357
Citric acid cycle	aconitase	Brassica/Grass	Chloroflexota	Subsoil	Phaeozem	Drought	99.2104	-1.63271
Citric acid cycle	aconitase	Brassica/Grass	Chloroflexota	Subsoil	Podzol	Drought	804.355	2.34229
Citric acid cycle	aconitase	Brassica/Grass	Chloroflexota	Topsoil	Phaeozem	Drought	347.601	-5.08277
Citric acid cycle	aconitase	Brassica/Grass	Chloroflexota	Topsoil	Podzol	Drought	6513.76	1.62173
Citric acid cycle	aconitase	Brassica/Grass	Cyanobacteriota	Subsoil	Podzol	Drought	187.663	5.11841
Citric acid cycle	aconitase	Brassica/Grass	Cyanobacteriota	Topsoil	Podzol	Drought	36463.2	4.56031
Citric acid cycle	aconitase	Brassica/Grass	Deinococcota	Subsoil	Phaeozem	Drought	381.92	3.54402
Citric acid cycle	aconitase	Brassica/Grass	Deinococcota	Subsoil	Podzol	Drought	25.4137	0
Citric acid cycle	aconitase	Brassica/Grass	Deinococcota	Topsoil	Phaeozem	Drought	34646.8	-0.344435
Citric acid cycle	aconitase	Brassica/Grass	Deinococcota	Topsoil	Podzol	Drought	23606.5	4.47178
Citric acid cycle	aconitase	Brassica/Grass	Ca. Dormibacteria	Subsoil	Phaeozem	Drought	381.92	3.54402
Citric acid cycle	aconitase	Brassica/Grass	Ca. Dormibacteria	Subsoil	Podzol	Drought	25.4137	0
Citric acid cycle	aconitase	Brassica/Grass	Ca. Dormibacteria	Topsoil	Phaeozem	Drought	34646.8	-0.344435
Citric acid cycle	aconitase	Brassica/Grass	Ca. Dormibacteria	Topsoil	Podzol	Drought	23606.5	4.47178
Citric acid cycle	aconitase	Brassica/Grass	Eisenbacteria	Subsoil	Phaeozem	Drought	381.92	3.54402
Citric acid cycle	aconitase	Brassica/Grass	Eisenbacteria	Subsoil	Podzol	Drought	25.4137	0
Citric acid cycle	aconitase	Brassica/Grass	Eisenbacteria	Topsoil	Phaeozem	Drought	34646.8	-0.344435
Citric acid cycle	aconitase	Brassica/Grass	Eisenbacteria	Topsoil	Podzol	Drought	23606.5	4.47178
Citric acid cycle	aconitase	Brassica/Grass	Elusimicrobiota	Subsoil	Phaeozem	Drought	381.92	3.54402
Citric acid cycle	aconitase	Brassica/Grass	Elusimicrobiota	Subsoil	Podzol	Drought	25.4137	0
Citric acid cycle	aconitase	Brassica/Grass	Elusimicrobiota	Topsoil	Phaeozem	Drought	34646.8	-0.344435
Citric acid cycle	aconitase	Brassica/Grass	Elusimicrobiota	Topsoil	Podzol	Drought	23606.5	4.47178
Citric acid cycle	aconitase	Brassica/Grass	Gemmatimonadota	Subsoil	Phaeozem	Drought	381.92	3.54402
Citric acid cycle	aconitase	Brassica/Grass	Gemmatimonadota	Subsoil	Podzol	Drought	29.4578	0.877277
Citric acid cycle	aconitase	Brassica/Grass	Gemmatimonadota	Topsoil	Phaeozem	Drought	34646.8	-0.344435
Citric acid cycle	aconitase	Brassica/Grass	Gemmatimonadota	Topsoil	Podzol	Drought	30328.5	4.94174
Citric acid cycle	aconitase	Brassica/Grass	Hinthialibacterota	Subsoil	Phaeozem	Drought	381.92	3.54402
Citric acid cycle	aconitase	Brassica/Grass	Hinthialibacterota	Topsoil	Phaeozem	Drought	34646.8	-0.344435
Citric acid cycle	aconitase	Brassica/Grass	Krumholzibacteriota	Subsoil	Phaeozem	Drought	381.92	3.54402
[truncated: 10,967 more rows]

## Sheet: S10
Supplementary Table S10
[truncated: 307 more rows]

[truncated: 3 more sheets: S11a-b, S12a-b, S13]
